# Supplementary material for: Systematic Characterization and Regulatory Role of lncRNAs in Asian Honey Bees Responding to Microsporidian Infestation
Source: Int J Mol Sci. 2023 Mar 20;24(6):5886. doi: 10.3390/ijms24065886 (PMC10058195; doi:10.3390/ijms24065886)
Supplement: Supplementary file 1 [file ijms-24-05886-s001.zip]

Archive with 10 entries (10 files):
- Figure S1.pdf
- Figure S2.pdf
- Table S1.xlsx
- Table S2.pdf
- Table S3.pdf
- Table S4.pdf
- Table S5.pdf
- Table S6.pdf
- Table S7.pdf
- Table S8.pdf
