# Supplementary material for: Systematic Characterization and Regulatory Role of lncRNAs in Asian Honey Bees Responding to Microsporidian Infestation
Source: Int J Mol Sci. 2023 Mar 20;24(6):5886. doi: 10.3390/ijms24065886 (PMC10058195; doi:10.3390/ijms24065886)
Supplement: Supplementary file 1 [file ijms-24-05886-s001.zip › Table S1.xlsx]

## Sheet: lncRNA.known
NW_016017455.1	Gnomon	exon	53925	54013	.	+	.	transcript_id "XR_001767166.1"; gene_id "ncbi_108004087"; gene_name "ncbi_108004087"; transcript_biotype "lncRNA";
NW_016017455.1	Gnomon	exon	54101	54366	.	+	.	transcript_id "XR_001767166.1"; gene_id "ncbi_108004087"; gene_name "ncbi_108004087"; transcript_biotype "lncRNA";
NW_016017455.1	Gnomon	exon	54440	54601	.	+	.	transcript_id "XR_001767166.1"; gene_id "ncbi_108004087"; gene_name "ncbi_108004087"; transcript_biotype "lncRNA";
NW_016017455.1	Gnomon	exon	75132	75318	.	+	.	transcript_id "XR_001767169.1"; gene_id "ncbi_108004094"; gene_name "ncbi_108004094"; transcript_biotype "lncRNA";
NW_016017455.1	Gnomon	exon	75396	75857	.	+	.	transcript_id "XR_001767169.1"; gene_id "ncbi_108004094"; gene_name "ncbi_108004094"; transcript_biotype "lncRNA";
NW_016017455.1	Gnomon	exon	212528	212609	.	+	.	transcript_id "XR_001767163.1"; gene_id "ncbi_108004075"; gene_name "ncbi_108004075"; transcript_biotype "lncRNA";
NW_016017455.1	Gnomon	exon	214340	215106	.	+	.	transcript_id "XR_001767163.1"; gene_id "ncbi_108004075"; gene_name "ncbi_108004075"; transcript_biotype "lncRNA";
NW_016017455.1	Gnomon	exon	215267	215543	.	+	.	transcript_id "XR_001767163.1"; gene_id "ncbi_108004075"; gene_name "ncbi_108004075"; transcript_biotype "lncRNA";
NW_016017455.1	Gnomon	exon	222576	222999	.	+	.	transcript_id "XR_001767160.1"; gene_id "ncbi_108004064"; gene_name "ncbi_108004064"; transcript_biotype "lncRNA";
NW_016017455.1	Gnomon	exon	222576	222999	.	+	.	transcript_id "XR_001767161.1"; gene_id "ncbi_108004064"; gene_name "ncbi_108004064"; transcript_biotype "lncRNA";
NW_016017455.1	Gnomon	exon	223164	224164	.	+	.	transcript_id "XR_001767161.1"; gene_id "ncbi_108004064"; gene_name "ncbi_108004064"; transcript_biotype "lncRNA";
NW_016017455.1	Gnomon	exon	223164	225321	.	+	.	transcript_id "XR_001767160.1"; gene_id "ncbi_108004064"; gene_name "ncbi_108004064"; transcript_biotype "lncRNA";
NW_016017455.1	Gnomon	exon	224891	225321	.	+	.	transcript_id "XR_001767161.1"; gene_id "ncbi_108004064"; gene_name "ncbi_108004064"; transcript_biotype "lncRNA";
NW_016017455.1	Gnomon	exon	225660	225680	.	+	.	transcript_id "XR_001767160.1"; gene_id "ncbi_108004064"; gene_name "ncbi_108004064"; transcript_biotype "lncRNA";
NW_016017455.1	Gnomon	exon	225660	225680	.	+	.	transcript_id "XR_001767161.1"; gene_id "ncbi_108004064"; gene_name "ncbi_108004064"; transcript_biotype "lncRNA";
NW_016017455.1	Gnomon	exon	232997	233442	.	+	.	transcript_id "XR_001767164.1"; gene_id "ncbi_108004083"; gene_name "ncbi_108004083"; transcript_biotype "lncRNA";
NW_016017455.1	Gnomon	exon	233610	233817	.	+	.	transcript_id "XR_001767164.1"; gene_id "ncbi_108004083"; gene_name "ncbi_108004083"; transcript_biotype "lncRNA";
NW_016017455.1	Gnomon	exon	233884	234005	.	+	.	transcript_id "XR_001767164.1"; gene_id "ncbi_108004083"; gene_name "ncbi_108004083"; transcript_biotype "lncRNA";
NW_016017455.1	Gnomon	exon	405684	406629	.	+	.	transcript_id "XR_001767016.1"; gene_id "ncbi_108003238"; gene_name "ncbi_108003238"; transcript_biotype "lncRNA";
NW_016017455.1	Gnomon	exon	405704	406629	.	+	.	transcript_id "XR_001767024.1"; gene_id "ncbi_108003238"; gene_name "ncbi_108003238"; transcript_biotype "lncRNA";
NW_016017455.1	Gnomon	exon	405704	406629	.	+	.	transcript_id "XR_001767036.1"; gene_id "ncbi_108003238"; gene_name "ncbi_108003238"; transcript_biotype "lncRNA";
NW_016017455.1	Gnomon	exon	407202	407785	.	+	.	transcript_id "XR_001767016.1"; gene_id "ncbi_108003238"; gene_name "ncbi_108003238"; transcript_biotype "lncRNA";
NW_016017455.1	Gnomon	exon	407202	407785	.	+	.	transcript_id "XR_001767024.1"; gene_id "ncbi_108003238"; gene_name "ncbi_108003238"; transcript_biotype "lncRNA";
NW_016017455.1	Gnomon	exon	407202	407785	.	+	.	transcript_id "XR_001767036.1"; gene_id "ncbi_108003238"; gene_name "ncbi_108003238"; transcript_biotype "lncRNA";
NW_016017455.1	Gnomon	exon	407909	408042	.	+	.	transcript_id "XR_001767024.1"; gene_id "ncbi_108003238"; gene_name "ncbi_108003238"; transcript_biotype "lncRNA";
NW_016017455.1	Gnomon	exon	407909	408046	.	+	.	transcript_id "XR_001767016.1"; gene_id "ncbi_108003238"; gene_name "ncbi_108003238"; transcript_biotype "lncRNA";
NW_016017455.1	Gnomon	exon	407909	408046	.	+	.	transcript_id "XR_001767036.1"; gene_id "ncbi_108003238"; gene_name "ncbi_108003238"; transcript_biotype "lncRNA";
NW_016017455.1	Gnomon	exon	408171	408187	.	+	.	transcript_id "XR_001767036.1"; gene_id "ncbi_108003238"; gene_name "ncbi_108003238"; transcript_biotype "lncRNA";
NW_016017455.1	Gnomon	exon	409255	409269	.	+	.	transcript_id "XR_001767024.1"; gene_id "ncbi_108003238"; gene_name "ncbi_108003238"; transcript_biotype "lncRNA";
NW_016017455.1	Gnomon	exon	409255	409675	.	+	.	transcript_id "XR_001767016.1"; gene_id "ncbi_108003238"; gene_name "ncbi_108003238"; transcript_biotype "lncRNA";
NW_016017455.1	Gnomon	exon	409750	410007	.	+	.	transcript_id "XR_001767016.1"; gene_id "ncbi_108003238"; gene_name "ncbi_108003238"; transcript_biotype "lncRNA";
NW_016017455.1	Gnomon	exon	561243	562899	.	-	.	transcript_id "XR_001765326.1"; gene_id "ncbi_107994459"; gene_name "ncbi_107994459"; transcript_biotype "lncRNA";
NW_016017455.1	Gnomon	exon	563114	563368	.	-	.	transcript_id "XR_001765326.1"; gene_id "ncbi_107994459"; gene_name "ncbi_107994459"; transcript_biotype "lncRNA";
NW_016017455.1	Gnomon	exon	563451	563630	.	-	.	transcript_id "XR_001765326.1"; gene_id "ncbi_107994459"; gene_name "ncbi_107994459"; transcript_biotype "lncRNA";
NW_016017455.1	Gnomon	exon	608201	608280	.	+	.	transcript_id "XR_001767209.1"; gene_id "ncbi_108004266"; gene_name "ncbi_108004266"; transcript_biotype "lncRNA";
NW_016017455.1	Gnomon	exon	609096	609163	.	+	.	transcript_id "XR_001767209.1"; gene_id "ncbi_108004266"; gene_name "ncbi_108004266"; transcript_biotype "lncRNA";
NW_016017455.1	Gnomon	exon	647150	647208	.	+	.	transcript_id "XR_001767209.1"; gene_id "ncbi_108004266"; gene_name "ncbi_108004266"; transcript_biotype "lncRNA";
NW_016017455.1	Gnomon	exon	1095044	1095131	.	+	.	transcript_id "XR_001765168.1"; gene_id "ncbi_107993761"; gene_name "ncbi_107993761"; transcript_biotype "lncRNA";
NW_016017455.1	Gnomon	exon	1095267	1095449	.	+	.	transcript_id "XR_001765168.1"; gene_id "ncbi_107993761"; gene_name "ncbi_107993761"; transcript_biotype "lncRNA";
NW_016017455.1	Gnomon	exon	1095528	1095678	.	+	.	transcript_id "XR_001765168.1"; gene_id "ncbi_107993761"; gene_name "ncbi_107993761"; transcript_biotype "lncRNA";
NW_016017455.1	Gnomon	exon	1314580	1314691	.	+	.	transcript_id "XR_001767133.1"; gene_id "ncbi_108003892"; gene_name "ncbi_108003892"; transcript_biotype "lncRNA";
NW_016017455.1	Gnomon	exon	1322428	1322546	.	+	.	transcript_id "XR_001767133.1"; gene_id "ncbi_108003892"; gene_name "ncbi_108003892"; transcript_biotype "lncRNA";
NW_016017455.1	Gnomon	exon	1322627	1322798	.	+	.	transcript_id "XR_001767133.1"; gene_id "ncbi_108003892"; gene_name "ncbi_108003892"; transcript_biotype "lncRNA";
NW_016017455.1	Gnomon	exon	1336539	1337283	.	-	.	transcript_id "XR_001767131.1"; gene_id "ncbi_108003884"; gene_name "ncbi_108003884"; transcript_biotype "lncRNA";
NW_016017455.1	Gnomon	exon	1396085	1396255	.	-	.	transcript_id "XR_001767131.1"; gene_id "ncbi_108003884"; gene_name "ncbi_108003884"; transcript_biotype "lncRNA";
NW_016017455.1	Gnomon	exon	1438479	1438712	.	+	.	transcript_id "XR_001766700.1"; gene_id "ncbi_108001397"; gene_name "ncbi_108001397"; transcript_biotype "lncRNA";
NW_016017455.1	Gnomon	exon	1438483	1438712	.	+	.	transcript_id "XR_001766693.1"; gene_id "ncbi_108001397"; gene_name "ncbi_108001397"; transcript_biotype "lncRNA";
NW_016017455.1	Gnomon	exon	1439304	1439475	.	+	.	transcript_id "XR_001766693.1"; gene_id "ncbi_108001397"; gene_name "ncbi_108001397"; transcript_biotype "lncRNA";
NW_016017455.1	Gnomon	exon	1439307	1439475	.	+	.	transcript_id "XR_001766700.1"; gene_id "ncbi_108001397"; gene_name "ncbi_108001397"; transcript_biotype "lncRNA";
NW_016017455.1	Gnomon	exon	1439592	1439851	.	+	.	transcript_id "XR_001766700.1"; gene_id "ncbi_108001397"; gene_name "ncbi_108001397"; transcript_biotype "lncRNA";
NW_016017455.1	Gnomon	exon	1439592	1439851	.	+	.	transcript_id "XR_001766693.1"; gene_id "ncbi_108001397"; gene_name "ncbi_108001397"; transcript_biotype "lncRNA";
NW_016017455.1	Gnomon	exon	1799260	1799620	.	-	.	transcript_id "XR_001767064.1"; gene_id "ncbi_108003476"; gene_name "ncbi_108003476"; transcript_biotype "lncRNA";
NW_016017455.1	Gnomon	exon	1799911	1800170	.	-	.	transcript_id "XR_001767064.1"; gene_id "ncbi_108003476"; gene_name "ncbi_108003476"; transcript_biotype "lncRNA";
NW_016017455.1	Gnomon	exon	1802489	1802741	.	-	.	transcript_id "XR_001767064.1"; gene_id "ncbi_108003476"; gene_name "ncbi_108003476"; transcript_biotype "lncRNA";
NW_016017455.1	Gnomon	exon	2035946	2036033	.	+	.	transcript_id "XR_001767242.1"; gene_id "ncbi_108004510"; gene_name "ncbi_108004510"; transcript_biotype "lncRNA";
NW_016017455.1	Gnomon	exon	2037147	2037254	.	+	.	transcript_id "XR_001767242.1"; gene_id "ncbi_108004510"; gene_name "ncbi_108004510"; transcript_biotype "lncRNA";
NW_016017455.1	Gnomon	exon	2108769	2109117	.	+	.	transcript_id "XR_001767242.1"; gene_id "ncbi_108004510"; gene_name "ncbi_108004510"; transcript_biotype "lncRNA";
NW_016017455.1	Gnomon	exon	2122472	2122796	.	+	.	transcript_id "XR_001767242.1"; gene_id "ncbi_108004510"; gene_name "ncbi_108004510"; transcript_biotype "lncRNA";
NW_016017455.1	Gnomon	exon	2123067	2123514	.	+	.	transcript_id "XR_001767242.1"; gene_id "ncbi_108004510"; gene_name "ncbi_108004510"; transcript_biotype "lncRNA";
NW_016017455.1	Gnomon	exon	2123647	2123810	.	+	.	transcript_id "XR_001767242.1"; gene_id "ncbi_108004510"; gene_name "ncbi_108004510"; transcript_biotype "lncRNA";
NW_016017455.1	Gnomon	exon	2254711	2254918	.	+	.	transcript_id "XR_001764907.1"; gene_id "ncbi_107992408"; gene_name "ncbi_107992408"; transcript_biotype "lncRNA";
NW_016017455.1	Gnomon	exon	2255270	2255477	.	+	.	transcript_id "XR_001764907.1"; gene_id "ncbi_107992408"; gene_name "ncbi_107992408"; transcript_biotype "lncRNA";
NW_016017455.1	Gnomon	exon	2255937	2256061	.	+	.	transcript_id "XR_001764907.1"; gene_id "ncbi_107992408"; gene_name "ncbi_107992408"; transcript_biotype "lncRNA";
NW_016017455.1	Gnomon	exon	2298315	2298345	.	+	.	transcript_id "XR_001764906.1"; gene_id "ncbi_107992400"; gene_name "ncbi_107992400"; transcript_biotype "lncRNA";
NW_016017455.1	Gnomon	exon	2298875	2299140	.	+	.	transcript_id "XR_001764906.1"; gene_id "ncbi_107992400"; gene_name "ncbi_107992400"; transcript_biotype "lncRNA";
NW_016017455.1	Gnomon	exon	2299249	2299477	.	+	.	transcript_id "XR_001764906.1"; gene_id "ncbi_107992400"; gene_name "ncbi_107992400"; transcript_biotype "lncRNA";
NW_016017455.1	Gnomon	exon	2299933	2300251	.	+	.	transcript_id "XR_001764905.1"; gene_id "ncbi_108004515"; gene_name "ncbi_108004515"; transcript_biotype "lncRNA";
NW_016017455.1	Gnomon	exon	2299933	2300255	.	+	.	transcript_id "XR_001767243.1"; gene_id "ncbi_108004515"; gene_name "ncbi_108004515"; transcript_biotype "lncRNA";
NW_016017455.1	Gnomon	exon	2300360	2300530	.	+	.	transcript_id "XR_001767243.1"; gene_id "ncbi_108004515"; gene_name "ncbi_108004515"; transcript_biotype "lncRNA";
NW_016017455.1	Gnomon	exon	2300360	2300530	.	+	.	transcript_id "XR_001764905.1"; gene_id "ncbi_108004515"; gene_name "ncbi_108004515"; transcript_biotype "lncRNA";
NW_016017455.1	Gnomon	exon	2318391	2318812	.	+	.	transcript_id "XR_001767243.1"; gene_id "ncbi_108004515"; gene_name "ncbi_108004515"; transcript_biotype "lncRNA";
NW_016017455.1	Gnomon	exon	2318391	2318812	.	+	.	transcript_id "XR_001764905.1"; gene_id "ncbi_108004515"; gene_name "ncbi_108004515"; transcript_biotype "lncRNA";
NW_016017455.1	Gnomon	exon	2319507	2319771	.	+	.	transcript_id "XR_001767243.1"; gene_id "ncbi_108004515"; gene_name "ncbi_108004515"; transcript_biotype "lncRNA";
NW_016017455.1	Gnomon	exon	2319507	2319771	.	+	.	transcript_id "XR_001764905.1"; gene_id "ncbi_108004515"; gene_name "ncbi_108004515"; transcript_biotype "lncRNA";
NW_016017455.1	Gnomon	exon	2364029	2364412	.	+	.	transcript_id "XR_001767120.1"; gene_id "ncbi_108003831"; gene_name "ncbi_108003831"; transcript_biotype "lncRNA";
NW_016017455.1	Gnomon	exon	2366615	2367102	.	+	.	transcript_id "XR_001767121.1"; gene_id "ncbi_108003831"; gene_name "ncbi_108003831"; transcript_biotype "lncRNA";
NW_016017455.1	Gnomon	exon	2366615	2367318	.	+	.	transcript_id "XR_001767119.1"; gene_id "ncbi_108003831"; gene_name "ncbi_108003831"; transcript_biotype "lncRNA";
NW_016017455.1	Gnomon	exon	2366917	2368572	.	+	.	transcript_id "XR_001767120.1"; gene_id "ncbi_108003831"; gene_name "ncbi_108003831"; transcript_biotype "lncRNA";
NW_016017455.1	Gnomon	exon	2367177	2368572	.	+	.	transcript_id "XR_001767121.1"; gene_id "ncbi_108003831"; gene_name "ncbi_108003831"; transcript_biotype "lncRNA";
NW_016017455.1	Gnomon	exon	2368333	2368572	.	+	.	transcript_id "XR_001767119.1"; gene_id "ncbi_108003831"; gene_name "ncbi_108003831"; transcript_biotype "lncRNA";
NW_016017455.1	Gnomon	exon	2368659	2370476	.	+	.	transcript_id "XR_001767120.1"; gene_id "ncbi_108003831"; gene_name "ncbi_108003831"; transcript_biotype "lncRNA";
NW_016017455.1	Gnomon	exon	2368659	2370476	.	+	.	transcript_id "XR_001767119.1"; gene_id "ncbi_108003831"; gene_name "ncbi_108003831"; transcript_biotype "lncRNA";
NW_016017455.1	Gnomon	exon	2368659	2370476	.	+	.	transcript_id "XR_001767121.1"; gene_id "ncbi_108003831"; gene_name "ncbi_108003831"; transcript_biotype "lncRNA";
NW_016017455.1	Gnomon	exon	2532286	2532496	.	-	.	transcript_id "XR_001765045.1"; gene_id "ncbi_107993100"; gene_name "ncbi_107993100"; transcript_biotype "lncRNA";
NW_016017455.1	Gnomon	exon	2532286	2532496	.	-	.	transcript_id "XR_001765046.1"; gene_id "ncbi_107993100"; gene_name "ncbi_107993100"; transcript_biotype "lncRNA";
NW_016017455.1	Gnomon	exon	2532566	2532758	.	-	.	transcript_id "XR_001765046.1"; gene_id "ncbi_107993100"; gene_name "ncbi_107993100"; transcript_biotype "lncRNA";
NW_016017455.1	Gnomon	exon	2532566	2532779	.	-	.	transcript_id "XR_001765045.1"; gene_id "ncbi_107993100"; gene_name "ncbi_107993100"; transcript_biotype "lncRNA";
NW_016017455.1	Gnomon	exon	2532960	2533046	.	-	.	transcript_id "XR_001765046.1"; gene_id "ncbi_107993100"; gene_name "ncbi_107993100"; transcript_biotype "lncRNA";
NW_016017455.1	Gnomon	exon	2532960	2533121	.	-	.	transcript_id "XR_001765045.1"; gene_id "ncbi_107993100"; gene_name "ncbi_107993100"; transcript_biotype "lncRNA";
NW_016017455.1	Gnomon	exon	3635126	3635689	.	+	.	transcript_id "XR_001765220.1"; gene_id "ncbi_107993860"; gene_name "ncbi_107993860"; transcript_biotype "lncRNA";
NW_016017455.1	Gnomon	exon	3636651	3636839	.	+	.	transcript_id "XR_001765220.1"; gene_id "ncbi_107993860"; gene_name "ncbi_107993860"; transcript_biotype "lncRNA";
NW_016017455.1	Gnomon	exon	3636951	3637097	.	+	.	transcript_id "XR_001765220.1"; gene_id "ncbi_107993860"; gene_name "ncbi_107993860"; transcript_biotype "lncRNA";
NW_016017455.1	Gnomon	exon	3704118	3704614	.	-	.	transcript_id "XR_001766351.1"; gene_id "ncbi_107999410"; gene_name "ncbi_107999410"; transcript_biotype "lncRNA";
NW_016017455.1	Gnomon	exon	3704892	3705832	.	-	.	transcript_id "XR_001766351.1"; gene_id "ncbi_107999410"; gene_name "ncbi_107999410"; transcript_biotype "lncRNA";
NW_016017455.1	Gnomon	exon	3706092	3707037	.	-	.	transcript_id "XR_001766351.1"; gene_id "ncbi_107999410"; gene_name "ncbi_107999410"; transcript_biotype "lncRNA";
NW_016017455.1	Gnomon	exon	4719146	4719253	.	-	.	transcript_id "XR_001765131.1"; gene_id "ncbi_107993644"; gene_name "ncbi_107993644"; transcript_biotype "lncRNA";
NW_016017455.1	Gnomon	exon	4719588	4719676	.	-	.	transcript_id "XR_001765131.1"; gene_id "ncbi_107993644"; gene_name "ncbi_107993644"; transcript_biotype "lncRNA";
NW_016017455.1	Gnomon	exon	4720419	4720463	.	-	.	transcript_id "XR_001765131.1"; gene_id "ncbi_107993644"; gene_name "ncbi_107993644"; transcript_biotype "lncRNA";
NW_016017455.1	Gnomon	exon	5088519	5088614	.	-	.	transcript_id "XR_001765194.1"; gene_id "ncbi_107993809"; gene_name "ncbi_107993809"; transcript_biotype "lncRNA";
NW_016017455.1	Gnomon	exon	5089302	5089569	.	-	.	transcript_id "XR_001765194.1"; gene_id "ncbi_107993809"; gene_name "ncbi_107993809"; transcript_biotype "lncRNA";
NW_016017455.1	Gnomon	exon	5091295	5091352	.	-	.	transcript_id "XR_001765194.1"; gene_id "ncbi_107993809"; gene_name "ncbi_107993809"; transcript_biotype "lncRNA";
NW_016017455.1	Gnomon	exon	5097058	5097332	.	-	.	transcript_id "XR_001765194.1"; gene_id "ncbi_107993809"; gene_name "ncbi_107993809"; transcript_biotype "lncRNA";
NW_016017455.1	Gnomon	exon	5150123	5150358	.	+	.	transcript_id "XR_001767088.1"; gene_id "ncbi_108003641"; gene_name "ncbi_108003641"; transcript_biotype "lncRNA";
NW_016017455.1	Gnomon	exon	5150123	5150358	.	+	.	transcript_id "XR_001767089.1"; gene_id "ncbi_108003641"; gene_name "ncbi_108003641"; transcript_biotype "lncRNA";
NW_016017455.1	Gnomon	exon	5150123	5150358	.	+	.	transcript_id "XR_001767090.1"; gene_id "ncbi_108003641"; gene_name "ncbi_108003641"; transcript_biotype "lncRNA";
NW_016017455.1	Gnomon	exon	5292797	5292821	.	+	.	transcript_id "XR_001767089.1"; gene_id "ncbi_108003641"; gene_name "ncbi_108003641"; transcript_biotype "lncRNA";
NW_016017455.1	Gnomon	exon	5292797	5292910	.	+	.	transcript_id "XR_001767088.1"; gene_id "ncbi_108003641"; gene_name "ncbi_108003641"; transcript_biotype "lncRNA";
NW_016017455.1	Gnomon	exon	5330657	5330949	.	+	.	transcript_id "XR_001767088.1"; gene_id "ncbi_108003641"; gene_name "ncbi_108003641"; transcript_biotype "lncRNA";
NW_016017455.1	Gnomon	exon	5330657	5330949	.	+	.	transcript_id "XR_001767089.1"; gene_id "ncbi_108003641"; gene_name "ncbi_108003641"; transcript_biotype "lncRNA";
NW_016017455.1	Gnomon	exon	5330657	5330949	.	+	.	transcript_id "XR_001767090.1"; gene_id "ncbi_108003641"; gene_name "ncbi_108003641"; transcript_biotype "lncRNA";
NW_016017455.1	Gnomon	exon	5561603	5561987	.	-	.	transcript_id "XR_001765060.1"; gene_id "ncbi_107993223"; gene_name "ncbi_107993223"; transcript_biotype "lncRNA";
NW_016017455.1	Gnomon	exon	5561603	5561987	.	-	.	transcript_id "XR_001765061.1"; gene_id "ncbi_107993223"; gene_name "ncbi_107993223"; transcript_biotype "lncRNA";
NW_016017455.1	Gnomon	exon	5562612	5562709	.	-	.	transcript_id "XR_001765060.1"; gene_id "ncbi_107993223"; gene_name "ncbi_107993223"; transcript_biotype "lncRNA";
NW_016017455.1	Gnomon	exon	5562612	5562709	.	-	.	transcript_id "XR_001765061.1"; gene_id "ncbi_107993223"; gene_name "ncbi_107993223"; transcript_biotype "lncRNA";
NW_016017455.1	Gnomon	exon	5562865	5562987	.	-	.	transcript_id "XR_001765061.1"; gene_id "ncbi_107993223"; gene_name "ncbi_107993223"; transcript_biotype "lncRNA";
NW_016017455.1	Gnomon	exon	5564875	5564958	.	-	.	transcript_id "XR_001765060.1"; gene_id "ncbi_107993223"; gene_name "ncbi_107993223"; transcript_biotype "lncRNA";
NW_016017455.1	Gnomon	exon	5564875	5564958	.	-	.	transcript_id "XR_001765061.1"; gene_id "ncbi_107993223"; gene_name "ncbi_107993223"; transcript_biotype "lncRNA";
NW_016017455.1	Gnomon	exon	5565951	5566011	.	-	.	transcript_id "XR_001765060.1"; gene_id "ncbi_107993223"; gene_name "ncbi_107993223"; transcript_biotype "lncRNA";
NW_016017455.1	Gnomon	exon	5565951	5566011	.	-	.	transcript_id "XR_001765061.1"; gene_id "ncbi_107993223"; gene_name "ncbi_107993223"; transcript_biotype "lncRNA";
NW_016017455.1	Gnomon	exon	5659742	5660474	.	-	.	transcript_id "XR_001767065.1"; gene_id "ncbi_108003501"; gene_name "ncbi_108003501"; transcript_biotype "lncRNA";
NW_016017455.1	Gnomon	exon	5660983	5663179	.	-	.	transcript_id "XR_001767065.1"; gene_id "ncbi_108003501"; gene_name "ncbi_108003501"; transcript_biotype "lncRNA";
NW_016017455.1	Gnomon	exon	5663438	5663616	.	-	.	transcript_id "XR_001767065.1"; gene_id "ncbi_108003501"; gene_name "ncbi_108003501"; transcript_biotype "lncRNA";
NW_016017455.1	Gnomon	exon	5742914	5745418	.	-	.	transcript_id "XR_001765108.1"; gene_id "ncbi_107993510"; gene_name "ncbi_107993510"; transcript_biotype "lncRNA";
NW_016017455.1	Gnomon	exon	5746461	5746500	.	-	.	transcript_id "XR_001765108.1"; gene_id "ncbi_107993510"; gene_name "ncbi_107993510"; transcript_biotype "lncRNA";
NW_016017455.1	Gnomon	exon	5768142	5768453	.	-	.	transcript_id "XR_001765004.1"; gene_id "ncbi_107992871"; gene_name "ncbi_107992871"; transcript_biotype "lncRNA";
NW_016017455.1	Gnomon	exon	5768580	5768965	.	-	.	transcript_id "XR_001765004.1"; gene_id "ncbi_107992871"; gene_name "ncbi_107992871"; transcript_biotype "lncRNA";
NW_016017455.1	Gnomon	exon	5769170	5769580	.	-	.	transcript_id "XR_001765001.1"; gene_id "ncbi_107992863"; gene_name "ncbi_107992863"; transcript_biotype "lncRNA";
NW_016017455.1	Gnomon	exon	5769170	5769580	.	-	.	transcript_id "XR_001764997.1"; gene_id "ncbi_107992863"; gene_name "ncbi_107992863"; transcript_biotype "lncRNA";
NW_016017455.1	Gnomon	exon	5769896	5771494	.	-	.	transcript_id "XR_001765001.1"; gene_id "ncbi_107992863"; gene_name "ncbi_107992863"; transcript_biotype "lncRNA";
NW_016017455.1	Gnomon	exon	5769896	5773808	.	-	.	transcript_id "XR_001764997.1"; gene_id "ncbi_107992863"; gene_name "ncbi_107992863"; transcript_biotype "lncRNA";
NW_016017455.1	Gnomon	exon	5772359	5773812	.	-	.	transcript_id "XR_001765001.1"; gene_id "ncbi_107992863"; gene_name "ncbi_107992863"; transcript_biotype "lncRNA";
NW_016017456.1	Gnomon	exon	225729	225830	.	-	.	transcript_id "XR_001765583.1"; gene_id "ncbi_107995562"; gene_name "ncbi_107995562"; transcript_biotype "lncRNA";
NW_016017456.1	Gnomon	exon	226328	226470	.	-	.	transcript_id "XR_001765583.1"; gene_id "ncbi_107995562"; gene_name "ncbi_107995562"; transcript_biotype "lncRNA";
NW_016017456.1	Gnomon	exon	227010	227756	.	-	.	transcript_id "XR_001765583.1"; gene_id "ncbi_107995562"; gene_name "ncbi_107995562"; transcript_biotype "lncRNA";
NW_016017456.1	Gnomon	exon	538107	538414	.	+	.	transcript_id "XR_001765474.1"; gene_id "ncbi_107995095"; gene_name "ncbi_107995095"; transcript_biotype "lncRNA";
NW_016017456.1	Gnomon	exon	538720	538977	.	+	.	transcript_id "XR_001765474.1"; gene_id "ncbi_107995095"; gene_name "ncbi_107995095"; transcript_biotype "lncRNA";
NW_016017456.1	Gnomon	exon	539422	539746	.	+	.	transcript_id "XR_001765474.1"; gene_id "ncbi_107995095"; gene_name "ncbi_107995095"; transcript_biotype "lncRNA";
NW_016017456.1	Gnomon	exon	683294	683661	.	+	.	transcript_id "XR_001765548.1"; gene_id "ncbi_107995413"; gene_name "ncbi_107995413"; transcript_biotype "lncRNA";
NW_016017456.1	Gnomon	exon	683294	683661	.	+	.	transcript_id "XR_001765547.1"; gene_id "ncbi_107995413"; gene_name "ncbi_107995413"; transcript_biotype "lncRNA";
NW_016017456.1	Gnomon	exon	684897	685137	.	+	.	transcript_id "XR_001765548.1"; gene_id "ncbi_107995413"; gene_name "ncbi_107995413"; transcript_biotype "lncRNA";
NW_016017456.1	Gnomon	exon	684897	685137	.	+	.	transcript_id "XR_001765547.1"; gene_id "ncbi_107995413"; gene_name "ncbi_107995413"; transcript_biotype "lncRNA";
NW_016017456.1	Gnomon	exon	685539	685652	.	+	.	transcript_id "XR_001765548.1"; gene_id "ncbi_107995413"; gene_name "ncbi_107995413"; transcript_biotype "lncRNA";
NW_016017456.1	Gnomon	exon	685539	685652	.	+	.	transcript_id "XR_001765547.1"; gene_id "ncbi_107995413"; gene_name "ncbi_107995413"; transcript_biotype "lncRNA";
NW_016017456.1	Gnomon	exon	717623	718143	.	+	.	transcript_id "XR_001765547.1"; gene_id "ncbi_107995413"; gene_name "ncbi_107995413"; transcript_biotype "lncRNA";
NW_016017456.1	Gnomon	exon	734082	734224	.	+	.	transcript_id "XR_001765548.1"; gene_id "ncbi_107995413"; gene_name "ncbi_107995413"; transcript_biotype "lncRNA";
NW_016017456.1	Gnomon	exon	737295	737480	.	-	.	transcript_id "XR_001765551.1"; gene_id "ncbi_107995419"; gene_name "ncbi_107995419"; transcript_biotype "lncRNA";
NW_016017456.1	Gnomon	exon	737555	737688	.	-	.	transcript_id "XR_001765551.1"; gene_id "ncbi_107995419"; gene_name "ncbi_107995419"; transcript_biotype "lncRNA";
NW_016017456.1	Gnomon	exon	738488	738567	.	-	.	transcript_id "XR_001765551.1"; gene_id "ncbi_107995419"; gene_name "ncbi_107995419"; transcript_biotype "lncRNA";
NW_016017456.1	Gnomon	exon	865720	865813	.	+	.	transcript_id "XR_001765303.1"; gene_id "ncbi_107994388"; gene_name "ncbi_107994388"; transcript_biotype "lncRNA";
NW_016017456.1	Gnomon	exon	867414	867522	.	+	.	transcript_id "XR_001765303.1"; gene_id "ncbi_107994388"; gene_name "ncbi_107994388"; transcript_biotype "lncRNA";
NW_016017456.1	Gnomon	exon	867677	868494	.	+	.	transcript_id "XR_001765303.1"; gene_id "ncbi_107994388"; gene_name "ncbi_107994388"; transcript_biotype "lncRNA";
NW_016017456.1	Gnomon	exon	910738	912538	.	-	.	transcript_id "XR_001765287.1"; gene_id "ncbi_107994246"; gene_name "ncbi_107994246"; transcript_biotype "lncRNA";
NW_016017456.1	Gnomon	exon	912701	913686	.	-	.	transcript_id "XR_001765287.1"; gene_id "ncbi_107994246"; gene_name "ncbi_107994246"; transcript_biotype "lncRNA";
NW_016017456.1	Gnomon	exon	1660213	1660736	.	-	.	transcript_id "XR_001765291.1"; gene_id "ncbi_107994265"; gene_name "ncbi_107994265"; transcript_biotype "lncRNA";
NW_016017456.1	Gnomon	exon	1661150	1661393	.	-	.	transcript_id "XR_001765291.1"; gene_id "ncbi_107994265"; gene_name "ncbi_107994265"; transcript_biotype "lncRNA";
NW_016017456.1	Gnomon	exon	1750069	1750170	.	-	.	transcript_id "XR_001765613.1"; gene_id "ncbi_107995668"; gene_name "ncbi_107995668"; transcript_biotype "lncRNA";
NW_016017456.1	Gnomon	exon	1752442	1752636	.	-	.	transcript_id "XR_001765613.1"; gene_id "ncbi_107995668"; gene_name "ncbi_107995668"; transcript_biotype "lncRNA";
NW_016017456.1	Gnomon	exon	1755284	1755884	.	-	.	transcript_id "XR_001765613.1"; gene_id "ncbi_107995668"; gene_name "ncbi_107995668"; transcript_biotype "lncRNA";
NW_016017456.1	Gnomon	exon	2312923	2313448	.	-	.	transcript_id "XR_001765739.1"; gene_id "ncbi_107996155"; gene_name "ncbi_107996155"; transcript_biotype "lncRNA";
NW_016017456.1	Gnomon	exon	2313627	2313936	.	-	.	transcript_id "XR_001765739.1"; gene_id "ncbi_107996155"; gene_name "ncbi_107996155"; transcript_biotype "lncRNA";
NW_016017456.1	Gnomon	exon	2314184	2314532	.	-	.	transcript_id "XR_001765739.1"; gene_id "ncbi_107996155"; gene_name "ncbi_107996155"; transcript_biotype "lncRNA";
NW_016017456.1	Gnomon	exon	2314677	2314996	.	-	.	transcript_id "XR_001765739.1"; gene_id "ncbi_107996155"; gene_name "ncbi_107996155"; transcript_biotype "lncRNA";
NW_016017456.1	Gnomon	exon	2317131	2318535	.	-	.	transcript_id "XR_001765732.1"; gene_id "ncbi_107996150"; gene_name "ncbi_107996150"; transcript_biotype "lncRNA";
NW_016017456.1	Gnomon	exon	2318680	2319097	.	-	.	transcript_id "XR_001765732.1"; gene_id "ncbi_107996150"; gene_name "ncbi_107996150"; transcript_biotype "lncRNA";
NW_016017456.1	Gnomon	exon	2319191	2319473	.	-	.	transcript_id "XR_001765732.1"; gene_id "ncbi_107996150"; gene_name "ncbi_107996150"; transcript_biotype "lncRNA";
NW_016017456.1	Gnomon	exon	2319617	2319699	.	-	.	transcript_id "XR_001765732.1"; gene_id "ncbi_107996150"; gene_name "ncbi_107996150"; transcript_biotype "lncRNA";
NW_016017456.1	Gnomon	exon	2319885	2320108	.	-	.	transcript_id "XR_001765732.1"; gene_id "ncbi_107996150"; gene_name "ncbi_107996150"; transcript_biotype "lncRNA";
NW_016017456.1	Gnomon	exon	2320780	2321115	.	-	.	transcript_id "XR_001765732.1"; gene_id "ncbi_107996150"; gene_name "ncbi_107996150"; transcript_biotype "lncRNA";
NW_016017456.1	Gnomon	exon	2321469	2321557	.	-	.	transcript_id "XR_001765740.1"; gene_id "ncbi_107996163"; gene_name "ncbi_107996163"; transcript_biotype "lncRNA";
NW_016017456.1	Gnomon	exon	2321631	2322234	.	-	.	transcript_id "XR_001765740.1"; gene_id "ncbi_107996163"; gene_name "ncbi_107996163"; transcript_biotype "lncRNA";
NW_016017456.1	Gnomon	exon	2322627	2322962	.	-	.	transcript_id "XR_001765740.1"; gene_id "ncbi_107996163"; gene_name "ncbi_107996163"; transcript_biotype "lncRNA";
NW_016017456.1	Gnomon	exon	2386041	2386159	.	+	.	transcript_id "XR_001765355.1"; gene_id "ncbi_107994625"; gene_name "ncbi_107994625"; transcript_biotype "lncRNA";
NW_016017456.1	Gnomon	exon	2386041	2386315	.	+	.	transcript_id "XR_001765354.1"; gene_id "ncbi_107994625"; gene_name "ncbi_107994625"; transcript_biotype "lncRNA";
NW_016017456.1	Gnomon	exon	2386041	2386330	.	+	.	transcript_id "XR_001765351.1"; gene_id "ncbi_107994625"; gene_name "ncbi_107994625"; transcript_biotype "lncRNA";
NW_016017456.1	Gnomon	exon	2386041	2386330	.	+	.	transcript_id "XR_001765358.1"; gene_id "ncbi_107994625"; gene_name "ncbi_107994625"; transcript_biotype "lncRNA";
NW_016017456.1	Gnomon	exon	2386768	2386799	.	+	.	transcript_id "XR_001765356.1"; gene_id "ncbi_107994625"; gene_name "ncbi_107994625"; transcript_biotype "lncRNA";
NW_016017456.1	Gnomon	exon	2387076	2387605	.	+	.	transcript_id "XR_001765351.1"; gene_id "ncbi_107994625"; gene_name "ncbi_107994625"; transcript_biotype "lncRNA";
NW_016017456.1	Gnomon	exon	2387076	2387605	.	+	.	transcript_id "XR_001765354.1"; gene_id "ncbi_107994625"; gene_name "ncbi_107994625"; transcript_biotype "lncRNA";
NW_016017456.1	Gnomon	exon	2387076	2387605	.	+	.	transcript_id "XR_001765355.1"; gene_id "ncbi_107994625"; gene_name "ncbi_107994625"; transcript_biotype "lncRNA";
NW_016017456.1	Gnomon	exon	2387076	2387605	.	+	.	transcript_id "XR_001765356.1"; gene_id "ncbi_107994625"; gene_name "ncbi_107994625"; transcript_biotype "lncRNA";
NW_016017456.1	Gnomon	exon	2387326	2387605	.	+	.	transcript_id "XR_001765358.1"; gene_id "ncbi_107994625"; gene_name "ncbi_107994625"; transcript_biotype "lncRNA";
NW_016017456.1	Gnomon	exon	2387999	2388361	.	+	.	transcript_id "XR_001765351.1"; gene_id "ncbi_107994625"; gene_name "ncbi_107994625"; transcript_biotype "lncRNA";
NW_016017456.1	Gnomon	exon	2387999	2388361	.	+	.	transcript_id "XR_001765358.1"; gene_id "ncbi_107994625"; gene_name "ncbi_107994625"; transcript_biotype "lncRNA";
NW_016017456.1	Gnomon	exon	2387999	2388361	.	+	.	transcript_id "XR_001765354.1"; gene_id "ncbi_107994625"; gene_name "ncbi_107994625"; transcript_biotype "lncRNA";
NW_016017456.1	Gnomon	exon	2387999	2388361	.	+	.	transcript_id "XR_001765355.1"; gene_id "ncbi_107994625"; gene_name "ncbi_107994625"; transcript_biotype "lncRNA";
NW_016017456.1	Gnomon	exon	2387999	2388361	.	+	.	transcript_id "XR_001765356.1"; gene_id "ncbi_107994625"; gene_name "ncbi_107994625"; transcript_biotype "lncRNA";
NW_016017456.1	Gnomon	exon	2389821	2390217	.	+	.	transcript_id "XR_001765351.1"; gene_id "ncbi_107994625"; gene_name "ncbi_107994625"; transcript_biotype "lncRNA";
NW_016017456.1	Gnomon	exon	2389821	2390217	.	+	.	transcript_id "XR_001765358.1"; gene_id "ncbi_107994625"; gene_name "ncbi_107994625"; transcript_biotype "lncRNA";
NW_016017456.1	Gnomon	exon	2389821	2390217	.	+	.	transcript_id "XR_001765354.1"; gene_id "ncbi_107994625"; gene_name "ncbi_107994625"; transcript_biotype "lncRNA";
NW_016017456.1	Gnomon	exon	2389821	2390217	.	+	.	transcript_id "XR_001765355.1"; gene_id "ncbi_107994625"; gene_name "ncbi_107994625"; transcript_biotype "lncRNA";
NW_016017456.1	Gnomon	exon	2389821	2390217	.	+	.	transcript_id "XR_001765356.1"; gene_id "ncbi_107994625"; gene_name "ncbi_107994625"; transcript_biotype "lncRNA";
NW_016017456.1	Gnomon	exon	2428942	2429087	.	+	.	transcript_id "XR_001765364.1"; gene_id "ncbi_107994656"; gene_name "ncbi_107994656"; transcript_biotype "lncRNA";
NW_016017456.1	Gnomon	exon	2429292	2429866	.	+	.	transcript_id "XR_001765364.1"; gene_id "ncbi_107994656"; gene_name "ncbi_107994656"; transcript_biotype "lncRNA";
NW_016017456.1	Gnomon	exon	2429994	2431552	.	+	.	transcript_id "XR_001765364.1"; gene_id "ncbi_107994656"; gene_name "ncbi_107994656"; transcript_biotype "lncRNA";
NW_016017456.1	Gnomon	exon	2471007	2471649	.	-	.	transcript_id "XR_001765361.1"; gene_id "ncbi_107994646"; gene_name "ncbi_107994646"; transcript_biotype "lncRNA";
NW_016017456.1	Gnomon	exon	2472681	2472845	.	-	.	transcript_id "XR_001765361.1"; gene_id "ncbi_107994646"; gene_name "ncbi_107994646"; transcript_biotype "lncRNA";
NW_016017456.1	Gnomon	exon	2475805	2475936	.	-	.	transcript_id "XR_001765361.1"; gene_id "ncbi_107994646"; gene_name "ncbi_107994646"; transcript_biotype "lncRNA";
NW_016017456.1	Gnomon	exon	2497195	2498125	.	+	.	transcript_id "XR_001765363.1"; gene_id "ncbi_107994650"; gene_name "ncbi_107994650"; transcript_biotype "lncRNA";
NW_016017456.1	Gnomon	exon	2499501	2500238	.	+	.	transcript_id "XR_001765363.1"; gene_id "ncbi_107994650"; gene_name "ncbi_107994650"; transcript_biotype "lncRNA";
NW_016017456.1	Gnomon	exon	2500300	2500435	.	+	.	transcript_id "XR_001765363.1"; gene_id "ncbi_107994650"; gene_name "ncbi_107994650"; transcript_biotype "lncRNA";
NW_016017456.1	Gnomon	exon	2500593	2502525	.	+	.	transcript_id "XR_001765363.1"; gene_id "ncbi_107994650"; gene_name "ncbi_107994650"; transcript_biotype "lncRNA";
NW_016017456.1	Gnomon	exon	2519564	2519588	.	-	.	transcript_id "XR_001765365.1"; gene_id "ncbi_107994664"; gene_name "ncbi_107994664"; transcript_biotype "lncRNA";
NW_016017456.1	Gnomon	exon	2519720	2520087	.	-	.	transcript_id "XR_001765365.1"; gene_id "ncbi_107994664"; gene_name "ncbi_107994664"; transcript_biotype "lncRNA";
NW_016017456.1	Gnomon	exon	2520504	2520741	.	-	.	transcript_id "XR_001765365.1"; gene_id "ncbi_107994664"; gene_name "ncbi_107994664"; transcript_biotype "lncRNA";
NW_016017456.1	Gnomon	exon	2562743	2563221	.	+	.	transcript_id "XR_001765366.1"; gene_id "ncbi_107994672"; gene_name "ncbi_107994672"; transcript_biotype "lncRNA";
NW_016017456.1	Gnomon	exon	2580963	2581240	.	+	.	transcript_id "XR_001765367.1"; gene_id "ncbi_107994679"; gene_name "ncbi_107994679"; transcript_biotype "lncRNA";
NW_016017456.1	Gnomon	exon	2581675	2581898	.	+	.	transcript_id "XR_001765367.1"; gene_id "ncbi_107994679"; gene_name "ncbi_107994679"; transcript_biotype "lncRNA";
NW_016017456.1	Gnomon	exon	2582804	2582845	.	+	.	transcript_id "XR_001765359.1"; gene_id "ncbi_107994637"; gene_name "ncbi_107994637"; transcript_biotype "lncRNA";
NW_016017456.1	Gnomon	exon	2582804	2582845	.	+	.	transcript_id "XR_001765360.1"; gene_id "ncbi_107994637"; gene_name "ncbi_107994637"; transcript_biotype "lncRNA";
NW_016017456.1	Gnomon	exon	2582948	2583862	.	+	.	transcript_id "XR_001765360.1"; gene_id "ncbi_107994637"; gene_name "ncbi_107994637"; transcript_biotype "lncRNA";
NW_016017456.1	Gnomon	exon	2582948	2585690	.	+	.	transcript_id "XR_001765359.1"; gene_id "ncbi_107994637"; gene_name "ncbi_107994637"; transcript_biotype "lncRNA";
NW_016017456.1	Gnomon	exon	2583938	2585690	.	+	.	transcript_id "XR_001765360.1"; gene_id "ncbi_107994637"; gene_name "ncbi_107994637"; transcript_biotype "lncRNA";
NW_016017456.1	Gnomon	exon	2586055	2586209	.	+	.	transcript_id "XR_001765359.1"; gene_id "ncbi_107994637"; gene_name "ncbi_107994637"; transcript_biotype "lncRNA";
NW_016017456.1	Gnomon	exon	2586055	2586209	.	+	.	transcript_id "XR_001765360.1"; gene_id "ncbi_107994637"; gene_name "ncbi_107994637"; transcript_biotype "lncRNA";
NW_016017456.1	Gnomon	exon	2592696	2592780	.	+	.	transcript_id "XR_001765366.1"; gene_id "ncbi_107994672"; gene_name "ncbi_107994672"; transcript_biotype "lncRNA";
NW_016017456.1	Gnomon	exon	2592849	2592943	.	+	.	transcript_id "XR_001765366.1"; gene_id "ncbi_107994672"; gene_name "ncbi_107994672"; transcript_biotype "lncRNA";
NW_016017456.1	Gnomon	exon	2856889	2856928	.	+	.	transcript_id "XR_001765776.1"; gene_id "ncbi_107996356"; gene_name "ncbi_107996356"; transcript_biotype "lncRNA";
NW_016017456.1	Gnomon	exon	2856889	2856928	.	+	.	transcript_id "XR_001765777.1"; gene_id "ncbi_107996356"; gene_name "ncbi_107996356"; transcript_biotype "lncRNA";
NW_016017456.1	Gnomon	exon	2856895	2857122	.	+	.	transcript_id "XR_001765778.1"; gene_id "ncbi_107996356"; gene_name "ncbi_107996356"; transcript_biotype "lncRNA";
NW_016017456.1	Gnomon	exon	2857203	2857293	.	+	.	transcript_id "XR_001765776.1"; gene_id "ncbi_107996356"; gene_name "ncbi_107996356"; transcript_biotype "lncRNA";
NW_016017456.1	Gnomon	exon	2857203	2857293	.	+	.	transcript_id "XR_001765777.1"; gene_id "ncbi_107996356"; gene_name "ncbi_107996356"; transcript_biotype "lncRNA";
NW_016017456.1	Gnomon	exon	2857203	2857293	.	+	.	transcript_id "XR_001765778.1"; gene_id "ncbi_107996356"; gene_name "ncbi_107996356"; transcript_biotype "lncRNA";
NW_016017456.1	Gnomon	exon	2946341	2946564	.	+	.	transcript_id "XR_001765777.1"; gene_id "ncbi_107996356"; gene_name "ncbi_107996356"; transcript_biotype "lncRNA";
NW_016017456.1	Gnomon	exon	2946341	2946961	.	+	.	transcript_id "XR_001765776.1"; gene_id "ncbi_107996356"; gene_name "ncbi_107996356"; transcript_biotype "lncRNA";
NW_016017456.1	Gnomon	exon	2946341	2946961	.	+	.	transcript_id "XR_001765778.1"; gene_id "ncbi_107996356"; gene_name "ncbi_107996356"; transcript_biotype "lncRNA";
NW_016017456.1	Gnomon	exon	2946636	2946961	.	+	.	transcript_id "XR_001765777.1"; gene_id "ncbi_107996356"; gene_name "ncbi_107996356"; transcript_biotype "lncRNA";
NW_016017457.1	Gnomon	exon	103833	103923	.	+	.	transcript_id "XR_001765860.1"; gene_id "ncbi_107996711"; gene_name "ncbi_107996711"; transcript_biotype "lncRNA";
NW_016017457.1	Gnomon	exon	104016	104251	.	+	.	transcript_id "XR_001765860.1"; gene_id "ncbi_107996711"; gene_name "ncbi_107996711"; transcript_biotype "lncRNA";
NW_016017457.1	Gnomon	exon	106706	107080	.	+	.	transcript_id "XR_001765860.1"; gene_id "ncbi_107996711"; gene_name "ncbi_107996711"; transcript_biotype "lncRNA";
NW_016017457.1	Gnomon	exon	119583	119875	.	-	.	transcript_id "XR_001765988.1"; gene_id "ncbi_107997299"; gene_name "ncbi_107997299"; transcript_biotype "lncRNA";
NW_016017457.1	Gnomon	exon	119957	120169	.	-	.	transcript_id "XR_001765988.1"; gene_id "ncbi_107997299"; gene_name "ncbi_107997299"; transcript_biotype "lncRNA";
NW_016017457.1	Gnomon	exon	122251	122465	.	-	.	transcript_id "XR_001765988.1"; gene_id "ncbi_107997299"; gene_name "ncbi_107997299"; transcript_biotype "lncRNA";
NW_016017468.1	Gnomon	exon	150492	150637	.	+	.	transcript_id "XR_001766056.1"; gene_id "ncbi_107997652"; gene_name "ncbi_107997652"; transcript_biotype "lncRNA";
NW_016017468.1	Gnomon	exon	150862	150974	.	+	.	transcript_id "XR_001766056.1"; gene_id "ncbi_107997652"; gene_name "ncbi_107997652"; transcript_biotype "lncRNA";
NW_016017468.1	Gnomon	exon	151071	151112	.	+	.	transcript_id "XR_001766056.1"; gene_id "ncbi_107997652"; gene_name "ncbi_107997652"; transcript_biotype "lncRNA";
NW_016017468.1	Gnomon	exon	151101	151141	.	+	.	transcript_id "XR_001766058.1"; gene_id "ncbi_107997658"; gene_name "ncbi_107997658"; transcript_biotype "lncRNA";
NW_016017468.1	Gnomon	exon	151212	151394	.	+	.	transcript_id "XR_001766058.1"; gene_id "ncbi_107997658"; gene_name "ncbi_107997658"; transcript_biotype "lncRNA";
NW_016017468.1	Gnomon	exon	362454	362736	.	-	.	transcript_id "XR_001766082.1"; gene_id "ncbi_107997754"; gene_name "ncbi_107997754"; transcript_biotype "lncRNA";
NW_016017468.1	Gnomon	exon	362821	362901	.	-	.	transcript_id "XR_001766082.1"; gene_id "ncbi_107997754"; gene_name "ncbi_107997754"; transcript_biotype "lncRNA";
NW_016017479.1	Gnomon	exon	39337	39733	.	+	.	transcript_id "XR_001766307.1"; gene_id "ncbi_107999168"; gene_name "ncbi_107999168"; transcript_biotype "lncRNA";
NW_016017479.1	Gnomon	exon	39337	39733	.	+	.	transcript_id "XR_001766306.1"; gene_id "ncbi_107999168"; gene_name "ncbi_107999168"; transcript_biotype "lncRNA";
NW_016017479.1	Gnomon	exon	39337	39733	.	+	.	transcript_id "XR_001766311.1"; gene_id "ncbi_107999168"; gene_name "ncbi_107999168"; transcript_biotype "lncRNA";
NW_016017479.1	Gnomon	exon	40114	40214	.	+	.	transcript_id "XR_001766307.1"; gene_id "ncbi_107999168"; gene_name "ncbi_107999168"; transcript_biotype "lncRNA";
NW_016017479.1	Gnomon	exon	40114	40214	.	+	.	transcript_id "XR_001766306.1"; gene_id "ncbi_107999168"; gene_name "ncbi_107999168"; transcript_biotype "lncRNA";
NW_016017479.1	Gnomon	exon	40114	40214	.	+	.	transcript_id "XR_001766311.1"; gene_id "ncbi_107999168"; gene_name "ncbi_107999168"; transcript_biotype "lncRNA";
NW_016017479.1	Gnomon	exon	40352	40611	.	+	.	transcript_id "XR_001766307.1"; gene_id "ncbi_107999168"; gene_name "ncbi_107999168"; transcript_biotype "lncRNA";
NW_016017479.1	Gnomon	exon	40352	40611	.	+	.	transcript_id "XR_001766306.1"; gene_id "ncbi_107999168"; gene_name "ncbi_107999168"; transcript_biotype "lncRNA";
NW_016017479.1	Gnomon	exon	43054	43261	.	+	.	transcript_id "XR_001766306.1"; gene_id "ncbi_107999168"; gene_name "ncbi_107999168"; transcript_biotype "lncRNA";
NW_016017479.1	Gnomon	exon	43054	43261	.	+	.	transcript_id "XR_001766311.1"; gene_id "ncbi_107999168"; gene_name "ncbi_107999168"; transcript_biotype "lncRNA";
NW_016017479.1	Gnomon	exon	43394	43484	.	+	.	transcript_id "XR_001766306.1"; gene_id "ncbi_107999168"; gene_name "ncbi_107999168"; transcript_biotype "lncRNA";
NW_016017479.1	Gnomon	exon	43394	43484	.	+	.	transcript_id "XR_001766311.1"; gene_id "ncbi_107999168"; gene_name "ncbi_107999168"; transcript_biotype "lncRNA";
NW_016017479.1	Gnomon	exon	45835	45906	.	+	.	transcript_id "XR_001766307.1"; gene_id "ncbi_107999168"; gene_name "ncbi_107999168"; transcript_biotype "lncRNA";
NW_016017479.1	Gnomon	exon	118037	118116	.	+	.	transcript_id "XR_001766156.1"; gene_id "ncbi_107998292"; gene_name "ncbi_107998292"; transcript_biotype "lncRNA";
NW_016017479.1	Gnomon	exon	118268	118358	.	+	.	transcript_id "XR_001766156.1"; gene_id "ncbi_107998292"; gene_name "ncbi_107998292"; transcript_biotype "lncRNA";
NW_016017479.1	Gnomon	exon	119036	119130	.	+	.	transcript_id "XR_001766156.1"; gene_id "ncbi_107998292"; gene_name "ncbi_107998292"; transcript_biotype "lncRNA";
NW_016017479.1	Gnomon	exon	222923	223731	.	-	.	transcript_id "XR_001766170.1"; gene_id "ncbi_107998361"; gene_name "ncbi_107998361"; transcript_biotype "lncRNA";
NW_016017479.1	Gnomon	exon	224012	224104	.	-	.	transcript_id "XR_001766170.1"; gene_id "ncbi_107998361"; gene_name "ncbi_107998361"; transcript_biotype "lncRNA";
NW_016017479.1	Gnomon	exon	604830	604867	.	+	.	transcript_id "XR_001766288.1"; gene_id "ncbi_107999062"; gene_name "ncbi_107999062"; transcript_biotype "lncRNA";
NW_016017479.1	Gnomon	exon	607759	607818	.	+	.	transcript_id "XR_001766288.1"; gene_id "ncbi_107999062"; gene_name "ncbi_107999062"; transcript_biotype "lncRNA";
NW_016017479.1	Gnomon	exon	607942	608031	.	+	.	transcript_id "XR_001766288.1"; gene_id "ncbi_107999062"; gene_name "ncbi_107999062"; transcript_biotype "lncRNA";
NW_016017479.1	Gnomon	exon	652439	652723	.	+	.	transcript_id "XR_001766155.1"; gene_id "ncbi_107998288"; gene_name "ncbi_107998288"; transcript_biotype "lncRNA";
NW_016017479.1	Gnomon	exon	655678	655954	.	+	.	transcript_id "XR_001766155.1"; gene_id "ncbi_107998288"; gene_name "ncbi_107998288"; transcript_biotype "lncRNA";
NW_016017488.1	Gnomon	exon	20	510	.	-	.	transcript_id "XR_001766317.1"; gene_id "ncbi_107999260"; gene_name "ncbi_107999260"; transcript_biotype "lncRNA";
NW_016017488.1	Gnomon	exon	818	1229	.	-	.	transcript_id "XR_001766317.1"; gene_id "ncbi_107999260"; gene_name "ncbi_107999260"; transcript_biotype "lncRNA";
NW_016017488.1	Gnomon	exon	2179	2252	.	-	.	transcript_id "XR_001766317.1"; gene_id "ncbi_107999260"; gene_name "ncbi_107999260"; transcript_biotype "lncRNA";
NW_016017488.1	Gnomon	exon	2633	2981	.	-	.	transcript_id "XR_001766319.1"; gene_id "ncbi_107999268"; gene_name "ncbi_107999268"; transcript_biotype "lncRNA";
NW_016017488.1	Gnomon	exon	3051	3231	.	-	.	transcript_id "XR_001766319.1"; gene_id "ncbi_107999268"; gene_name "ncbi_107999268"; transcript_biotype "lncRNA";
NW_016017488.1	Gnomon	exon	3335	3829	.	-	.	transcript_id "XR_001766319.1"; gene_id "ncbi_107999268"; gene_name "ncbi_107999268"; transcript_biotype "lncRNA";
NW_016017490.1	Gnomon	exon	434083	434212	.	+	.	transcript_id "XR_001766369.1"; gene_id "ncbi_107999562"; gene_name "ncbi_107999562"; transcript_biotype "lncRNA";
NW_016017490.1	Gnomon	exon	434083	434212	.	+	.	transcript_id "XR_001766370.1"; gene_id "ncbi_107999562"; gene_name "ncbi_107999562"; transcript_biotype "lncRNA";
NW_016017490.1	Gnomon	exon	434301	434421	.	+	.	transcript_id "XR_001766370.1"; gene_id "ncbi_107999562"; gene_name "ncbi_107999562"; transcript_biotype "lncRNA";
NW_016017490.1	Gnomon	exon	434301	434654	.	+	.	transcript_id "XR_001766369.1"; gene_id "ncbi_107999562"; gene_name "ncbi_107999562"; transcript_biotype "lncRNA";
NW_016017490.1	Gnomon	exon	434523	434654	.	+	.	transcript_id "XR_001766370.1"; gene_id "ncbi_107999562"; gene_name "ncbi_107999562"; transcript_biotype "lncRNA";
NW_016017490.1	Gnomon	exon	434747	434909	.	+	.	transcript_id "XR_001766369.1"; gene_id "ncbi_107999562"; gene_name "ncbi_107999562"; transcript_biotype "lncRNA";
NW_016017490.1	Gnomon	exon	434747	434909	.	+	.	transcript_id "XR_001766370.1"; gene_id "ncbi_107999562"; gene_name "ncbi_107999562"; transcript_biotype "lncRNA";
NW_016017490.1	Gnomon	exon	447102	447188	.	+	.	transcript_id "XR_001766396.1"; gene_id "ncbi_107999660"; gene_name "ncbi_107999660"; transcript_biotype "lncRNA";
NW_016017490.1	Gnomon	exon	450518	450632	.	+	.	transcript_id "XR_001766396.1"; gene_id "ncbi_107999660"; gene_name "ncbi_107999660"; transcript_biotype "lncRNA";
NW_016017490.1	Gnomon	exon	451077	451145	.	+	.	transcript_id "XR_001766396.1"; gene_id "ncbi_107999660"; gene_name "ncbi_107999660"; transcript_biotype "lncRNA";
NW_016017490.1	Gnomon	exon	453604	453726	.	+	.	transcript_id "XR_001766396.1"; gene_id "ncbi_107999660"; gene_name "ncbi_107999660"; transcript_biotype "lncRNA";
NW_016017490.1	Gnomon	exon	508612	508910	.	+	.	transcript_id "XR_001766374.1"; gene_id "ncbi_107999589"; gene_name "ncbi_107999589"; transcript_biotype "lncRNA";
NW_016017490.1	Gnomon	exon	517785	518325	.	+	.	transcript_id "XR_001766374.1"; gene_id "ncbi_107999589"; gene_name "ncbi_107999589"; transcript_biotype "lncRNA";
NW_016017490.1	Gnomon	exon	518441	522397	.	+	.	transcript_id "XR_001766374.1"; gene_id "ncbi_107999589"; gene_name "ncbi_107999589"; transcript_biotype "lncRNA";
NW_016017501.1	Gnomon	exon	347173	347401	.	-	.	transcript_id "XR_001766432.1"; gene_id "ncbi_107999973"; gene_name "ncbi_107999973"; transcript_biotype "lncRNA";
NW_016017501.1	Gnomon	exon	349229	349422	.	-	.	transcript_id "XR_001766432.1"; gene_id "ncbi_107999973"; gene_name "ncbi_107999973"; transcript_biotype "lncRNA";
NW_016017501.1	Gnomon	exon	349487	349714	.	-	.	transcript_id "XR_001766432.1"; gene_id "ncbi_107999973"; gene_name "ncbi_107999973"; transcript_biotype "lncRNA";
NW_016017501.1	Gnomon	exon	441091	442663	.	-	.	transcript_id "XR_001766444.1"; gene_id "ncbi_108000021"; gene_name "ncbi_108000021"; transcript_biotype "lncRNA";
NW_016017501.1	Gnomon	exon	443151	443908	.	-	.	transcript_id "XR_001766444.1"; gene_id "ncbi_108000021"; gene_name "ncbi_108000021"; transcript_biotype "lncRNA";
NW_016017501.1	Gnomon	exon	443959	444193	.	+	.	transcript_id "XR_001766443.1"; gene_id "ncbi_108000015"; gene_name "ncbi_108000015"; transcript_biotype "lncRNA";
NW_016017501.1	Gnomon	exon	446882	447148	.	+	.	transcript_id "XR_001766443.1"; gene_id "ncbi_108000015"; gene_name "ncbi_108000015"; transcript_biotype "lncRNA";
NW_016017501.1	Gnomon	exon	625499	627204	.	+	.	transcript_id "XR_001766455.1"; gene_id "ncbi_108000083"; gene_name "ncbi_108000083"; transcript_biotype "lncRNA";
NW_016017501.1	Gnomon	exon	627562	629778	.	+	.	transcript_id "XR_001766455.1"; gene_id "ncbi_108000083"; gene_name "ncbi_108000083"; transcript_biotype "lncRNA";
NW_016017503.1	Gnomon	exon	2712	2990	.	+	.	transcript_id "XR_001766480.1"; gene_id "ncbi_108000256"; gene_name "ncbi_108000256"; transcript_biotype "lncRNA";
NW_016017503.1	Gnomon	exon	3170	5038	.	+	.	transcript_id "XR_001766480.1"; gene_id "ncbi_108000256"; gene_name "ncbi_108000256"; transcript_biotype "lncRNA";
NW_016017503.1	Gnomon	exon	5112	5428	.	+	.	transcript_id "XR_001766480.1"; gene_id "ncbi_108000256"; gene_name "ncbi_108000256"; transcript_biotype "lncRNA";
NW_016017503.1	Gnomon	exon	5635	6310	.	+	.	transcript_id "XR_001766480.1"; gene_id "ncbi_108000256"; gene_name "ncbi_108000256"; transcript_biotype "lncRNA";
NW_016017512.1	Gnomon	exon	107679	107765	.	-	.	transcript_id "XR_001766619.1"; gene_id "ncbi_108000923"; gene_name "ncbi_108000923"; transcript_biotype "lncRNA";
NW_016017512.1	Gnomon	exon	108496	108623	.	-	.	transcript_id "XR_001766619.1"; gene_id "ncbi_108000923"; gene_name "ncbi_108000923"; transcript_biotype "lncRNA";
NW_016017512.1	Gnomon	exon	109614	110347	.	-	.	transcript_id "XR_001766619.1"; gene_id "ncbi_108000923"; gene_name "ncbi_108000923"; transcript_biotype "lncRNA";
NW_016017523.1	Gnomon	exon	265138	265308	.	-	.	transcript_id "XR_001766738.1"; gene_id "ncbi_108001554"; gene_name "ncbi_108001554"; transcript_biotype "lncRNA";
NW_016017523.1	Gnomon	exon	265138	265308	.	-	.	transcript_id "XR_001766735.1"; gene_id "ncbi_108001554"; gene_name "ncbi_108001554"; transcript_biotype "lncRNA";
NW_016017523.1	Gnomon	exon	265417	265625	.	-	.	transcript_id "XR_001766738.1"; gene_id "ncbi_108001554"; gene_name "ncbi_108001554"; transcript_biotype "lncRNA";
NW_016017523.1	Gnomon	exon	265417	265628	.	-	.	transcript_id "XR_001766735.1"; gene_id "ncbi_108001554"; gene_name "ncbi_108001554"; transcript_biotype "lncRNA";
NW_016017523.1	Gnomon	exon	268536	268762	.	-	.	transcript_id "XR_001766738.1"; gene_id "ncbi_108001554"; gene_name "ncbi_108001554"; transcript_biotype "lncRNA";
NW_016017523.1	Gnomon	exon	268536	268762	.	-	.	transcript_id "XR_001766735.1"; gene_id "ncbi_108001554"; gene_name "ncbi_108001554"; transcript_biotype "lncRNA";
NW_016017523.1	Gnomon	exon	293441	293745	.	-	.	transcript_id "XR_001766734.1"; gene_id "ncbi_108001547"; gene_name "ncbi_108001547"; transcript_biotype "lncRNA";
NW_016017523.1	Gnomon	exon	293839	293844	.	-	.	transcript_id "XR_001766734.1"; gene_id "ncbi_108001547"; gene_name "ncbi_108001547"; transcript_biotype "lncRNA";
NW_016017523.1	Gnomon	exon	293969	294188	.	-	.	transcript_id "XR_001766733.1"; gene_id "ncbi_108001547"; gene_name "ncbi_108001547"; transcript_biotype "lncRNA";
NW_016017523.1	Gnomon	exon	293975	294188	.	-	.	transcript_id "XR_001766734.1"; gene_id "ncbi_108001547"; gene_name "ncbi_108001547"; transcript_biotype "lncRNA";
NW_016017523.1	Gnomon	exon	294272	294457	.	-	.	transcript_id "XR_001766734.1"; gene_id "ncbi_108001547"; gene_name "ncbi_108001547"; transcript_biotype "lncRNA";
NW_016017523.1	Gnomon	exon	294272	294457	.	-	.	transcript_id "XR_001766733.1"; gene_id "ncbi_108001547"; gene_name "ncbi_108001547"; transcript_biotype "lncRNA";
NW_016017523.1	Gnomon	exon	294625	294732	.	-	.	transcript_id "XR_001766734.1"; gene_id "ncbi_108001547"; gene_name "ncbi_108001547"; transcript_biotype "lncRNA";
NW_016017523.1	Gnomon	exon	294625	294732	.	-	.	transcript_id "XR_001766733.1"; gene_id "ncbi_108001547"; gene_name "ncbi_108001547"; transcript_biotype "lncRNA";
NW_016017523.1	Gnomon	exon	449378	450243	.	-	.	transcript_id "XR_001766690.1"; gene_id "ncbi_108001390"; gene_name "ncbi_108001390"; transcript_biotype "lncRNA";
NW_016017523.1	Gnomon	exon	450494	450604	.	-	.	transcript_id "XR_001766690.1"; gene_id "ncbi_108001390"; gene_name "ncbi_108001390"; transcript_biotype "lncRNA";
NW_016017523.1	Gnomon	exon	522616	524078	.	+	.	transcript_id "XR_001766678.1"; gene_id "ncbi_108001351"; gene_name "ncbi_108001351"; transcript_biotype "lncRNA";
NW_016017523.1	Gnomon	exon	524203	524299	.	+	.	transcript_id "XR_001766678.1"; gene_id "ncbi_108001351"; gene_name "ncbi_108001351"; transcript_biotype "lncRNA";
NW_016017534.1	Gnomon	exon	192718	194076	.	+	.	transcript_id "XR_001766815.1"; gene_id "ncbi_108001959"; gene_name "ncbi_108001959"; transcript_biotype "lncRNA";
NW_016017534.1	Gnomon	exon	194537	194873	.	+	.	transcript_id "XR_001766815.1"; gene_id "ncbi_108001959"; gene_name "ncbi_108001959"; transcript_biotype "lncRNA";
NW_016017534.1	Gnomon	exon	195915	196275	.	+	.	transcript_id "XR_001766815.1"; gene_id "ncbi_108001959"; gene_name "ncbi_108001959"; transcript_biotype "lncRNA";
NW_016017545.1	Gnomon	exon	206074	207368	.	-	.	transcript_id "XR_001766876.1"; gene_id "ncbi_108002542"; gene_name "ncbi_108002542"; transcript_biotype "lncRNA";
NW_016017545.1	Gnomon	exon	208829	209200	.	-	.	transcript_id "XR_001766876.1"; gene_id "ncbi_108002542"; gene_name "ncbi_108002542"; transcript_biotype "lncRNA";
NW_016017545.1	Gnomon	exon	215674	216512	.	-	.	transcript_id "XR_001766876.1"; gene_id "ncbi_108002542"; gene_name "ncbi_108002542"; transcript_biotype "lncRNA";
NW_016017545.1	Gnomon	exon	322693	322882	.	-	.	transcript_id "XR_001766906.1"; gene_id "ncbi_108002682"; gene_name "ncbi_108002682"; transcript_biotype "lncRNA";
NW_016017545.1	Gnomon	exon	323040	323194	.	-	.	transcript_id "XR_001766906.1"; gene_id "ncbi_108002682"; gene_name "ncbi_108002682"; transcript_biotype "lncRNA";
NW_016017545.1	Gnomon	exon	324007	324128	.	-	.	transcript_id "XR_001766906.1"; gene_id "ncbi_108002682"; gene_name "ncbi_108002682"; transcript_biotype "lncRNA";
NW_016017545.1	Gnomon	exon	467535	467689	.	-	.	transcript_id "XR_001766894.1"; gene_id "ncbi_108002624"; gene_name "ncbi_108002624"; transcript_biotype "lncRNA";
NW_016017545.1	Gnomon	exon	467919	468068	.	-	.	transcript_id "XR_001766894.1"; gene_id "ncbi_108002624"; gene_name "ncbi_108002624"; transcript_biotype "lncRNA";
NW_016017545.1	Gnomon	exon	523856	524885	.	+	.	transcript_id "XR_001766895.1"; gene_id "ncbi_108002632"; gene_name "ncbi_108002632"; transcript_biotype "lncRNA";
NW_016017545.1	Gnomon	exon	525006	525086	.	+	.	transcript_id "XR_001766895.1"; gene_id "ncbi_108002632"; gene_name "ncbi_108002632"; transcript_biotype "lncRNA";
NW_016017545.1	Gnomon	exon	525761	526015	.	+	.	transcript_id "XR_001766895.1"; gene_id "ncbi_108002632"; gene_name "ncbi_108002632"; transcript_biotype "lncRNA";
NW_016017548.1	Gnomon	exon	2614	4978	.	+	.	transcript_id "XR_001766915.1"; gene_id "ncbi_108002780"; gene_name "ncbi_108002780"; transcript_biotype "lncRNA";
NW_016017548.1	Gnomon	exon	5053	6322	.	+	.	transcript_id "XR_001766915.1"; gene_id "ncbi_108002780"; gene_name "ncbi_108002780"; transcript_biotype "lncRNA";
NW_016017556.1	Gnomon	exon	206747	206819	.	-	.	transcript_id "XR_001766975.1"; gene_id "ncbi_108003147"; gene_name "ncbi_108003147"; transcript_biotype "lncRNA";
NW_016017556.1	Gnomon	exon	206893	206935	.	-	.	transcript_id "XR_001766975.1"; gene_id "ncbi_108003147"; gene_name "ncbi_108003147"; transcript_biotype "lncRNA";
NW_016017556.1	Gnomon	exon	310917	311358	.	+	.	transcript_id "XR_001766937.1"; gene_id "ncbi_108002974"; gene_name "ncbi_108002974"; transcript_biotype "lncRNA";
NW_016017556.1	Gnomon	exon	312863	313022	.	+	.	transcript_id "XR_001766937.1"; gene_id "ncbi_108002974"; gene_name "ncbi_108002974"; transcript_biotype "lncRNA";
NW_016017556.1	Gnomon	exon	313265	313472	.	+	.	transcript_id "XR_001766937.1"; gene_id "ncbi_108002974"; gene_name "ncbi_108002974"; transcript_biotype "lncRNA";
NW_016017556.1	Gnomon	exon	313826	314092	.	+	.	transcript_id "XR_001766937.1"; gene_id "ncbi_108002974"; gene_name "ncbi_108002974"; transcript_biotype "lncRNA";
NW_016017556.1	Gnomon	exon	314608	314692	.	+	.	transcript_id "XR_001766937.1"; gene_id "ncbi_108002974"; gene_name "ncbi_108002974"; transcript_biotype "lncRNA";
NW_016017556.1	Gnomon	exon	342919	343185	.	-	.	transcript_id "XR_001767031.1"; gene_id "ncbi_108003291"; gene_name "ncbi_108003291"; transcript_biotype "lncRNA";
NW_016017556.1	Gnomon	exon	342919	343185	.	-	.	transcript_id "XR_001767029.1"; gene_id "ncbi_108003291"; gene_name "ncbi_108003291"; transcript_biotype "lncRNA";
NW_016017556.1	Gnomon	exon	342919	343185	.	-	.	transcript_id "XR_001767026.1"; gene_id "ncbi_108003291"; gene_name "ncbi_108003291"; transcript_biotype "lncRNA";
NW_016017556.1	Gnomon	exon	343273	343300	.	-	.	transcript_id "XR_001767031.1"; gene_id "ncbi_108003291"; gene_name "ncbi_108003291"; transcript_biotype "lncRNA";
NW_016017556.1	Gnomon	exon	343273	343300	.	-	.	transcript_id "XR_001767029.1"; gene_id "ncbi_108003291"; gene_name "ncbi_108003291"; transcript_biotype "lncRNA";
NW_016017556.1	Gnomon	exon	343273	343300	.	-	.	transcript_id "XR_001767026.1"; gene_id "ncbi_108003291"; gene_name "ncbi_108003291"; transcript_biotype "lncRNA";
NW_016017556.1	Gnomon	exon	343442	343640	.	-	.	transcript_id "XR_001767031.1"; gene_id "ncbi_108003291"; gene_name "ncbi_108003291"; transcript_biotype "lncRNA";
NW_016017556.1	Gnomon	exon	343442	343640	.	-	.	transcript_id "XR_001767029.1"; gene_id "ncbi_108003291"; gene_name "ncbi_108003291"; transcript_biotype "lncRNA";
NW_016017556.1	Gnomon	exon	343442	344244	.	-	.	transcript_id "XR_001767026.1"; gene_id "ncbi_108003291"; gene_name "ncbi_108003291"; transcript_biotype "lncRNA";
NW_016017556.1	Gnomon	exon	343758	344244	.	-	.	transcript_id "XR_001767029.1"; gene_id "ncbi_108003291"; gene_name "ncbi_108003291"; transcript_biotype "lncRNA";
NW_016017556.1	Gnomon	exon	343765	344244	.	-	.	transcript_id "XR_001767031.1"; gene_id "ncbi_108003291"; gene_name "ncbi_108003291"; transcript_biotype "lncRNA";
NW_016017556.1	Gnomon	exon	347000	347096	.	-	.	transcript_id "XR_001767031.1"; gene_id "ncbi_108003291"; gene_name "ncbi_108003291"; transcript_biotype "lncRNA";
NW_016017556.1	Gnomon	exon	347000	347096	.	-	.	transcript_id "XR_001767029.1"; gene_id "ncbi_108003291"; gene_name "ncbi_108003291"; transcript_biotype "lncRNA";
NW_016017556.1	Gnomon	exon	347000	347096	.	-	.	transcript_id "XR_001767026.1"; gene_id "ncbi_108003291"; gene_name "ncbi_108003291"; transcript_biotype "lncRNA";
NW_016017556.1	Gnomon	exon	347186	347481	.	-	.	transcript_id "XR_001767031.1"; gene_id "ncbi_108003291"; gene_name "ncbi_108003291"; transcript_biotype "lncRNA";
NW_016017556.1	Gnomon	exon	347186	347481	.	-	.	transcript_id "XR_001767029.1"; gene_id "ncbi_108003291"; gene_name "ncbi_108003291"; transcript_biotype "lncRNA";
NW_016017556.1	Gnomon	exon	347186	347481	.	-	.	transcript_id "XR_001767026.1"; gene_id "ncbi_108003291"; gene_name "ncbi_108003291"; transcript_biotype "lncRNA";
NW_016017556.1	Gnomon	exon	347782	347872	.	-	.	transcript_id "XR_001767031.1"; gene_id "ncbi_108003291"; gene_name "ncbi_108003291"; transcript_biotype "lncRNA";
NW_016017556.1	Gnomon	exon	347782	347872	.	-	.	transcript_id "XR_001767029.1"; gene_id "ncbi_108003291"; gene_name "ncbi_108003291"; transcript_biotype "lncRNA";
NW_016017556.1	Gnomon	exon	347782	347872	.	-	.	transcript_id "XR_001767026.1"; gene_id "ncbi_108003291"; gene_name "ncbi_108003291"; transcript_biotype "lncRNA";
NW_016017556.1	Gnomon	exon	500775	501094	.	+	.	transcript_id "XR_001767048.1"; gene_id "ncbi_108003347"; gene_name "ncbi_108003347"; transcript_biotype "lncRNA";
NW_016017556.1	Gnomon	exon	501983	502216	.	+	.	transcript_id "XR_001767048.1"; gene_id "ncbi_108003347"; gene_name "ncbi_108003347"; transcript_biotype "lncRNA";
NW_016017556.1	Gnomon	exon	503768	503803	.	+	.	transcript_id "XR_001767048.1"; gene_id "ncbi_108003347"; gene_name "ncbi_108003347"; transcript_biotype "lncRNA";
NW_016017556.1	Gnomon	exon	581895	581989	.	+	.	transcript_id "XR_001767037.1"; gene_id "ncbi_108003319"; gene_name "ncbi_108003319"; transcript_biotype "lncRNA";
NW_016017556.1	Gnomon	exon	582316	582485	.	+	.	transcript_id "XR_001767037.1"; gene_id "ncbi_108003319"; gene_name "ncbi_108003319"; transcript_biotype "lncRNA";
NW_016017556.1	Gnomon	exon	582654	583390	.	+	.	transcript_id "XR_001767037.1"; gene_id "ncbi_108003319"; gene_name "ncbi_108003319"; transcript_biotype "lncRNA";
NW_016017567.1	Gnomon	exon	240358	241285	.	+	.	transcript_id "XR_001767092.1"; gene_id "ncbi_108003666"; gene_name "ncbi_108003666"; transcript_biotype "lncRNA";
NW_016017567.1	Gnomon	exon	241940	242511	.	+	.	transcript_id "XR_001767092.1"; gene_id "ncbi_108003666"; gene_name "ncbi_108003666"; transcript_biotype "lncRNA";
NW_016017567.1	Gnomon	exon	614293	614610	.	+	.	transcript_id "XR_001767094.1"; gene_id "ncbi_108003670"; gene_name "ncbi_108003670"; transcript_biotype "lncRNA";
NW_016017567.1	Gnomon	exon	614295	614610	.	+	.	transcript_id "XR_001767096.1"; gene_id "ncbi_108003670"; gene_name "ncbi_108003670"; transcript_biotype "lncRNA";
NW_016017567.1	Gnomon	exon	614296	614599	.	+	.	transcript_id "XR_001767095.1"; gene_id "ncbi_108003670"; gene_name "ncbi_108003670"; transcript_biotype "lncRNA";
NW_016017567.1	Gnomon	exon	614297	614610	.	+	.	transcript_id "XR_001767093.1"; gene_id "ncbi_108003670"; gene_name "ncbi_108003670"; transcript_biotype "lncRNA";
NW_016017567.1	Gnomon	exon	617039	617216	.	+	.	transcript_id "XR_001767094.1"; gene_id "ncbi_108003670"; gene_name "ncbi_108003670"; transcript_biotype "lncRNA";
NW_016017567.1	Gnomon	exon	617039	617216	.	+	.	transcript_id "XR_001767096.1"; gene_id "ncbi_108003670"; gene_name "ncbi_108003670"; transcript_biotype "lncRNA";
NW_016017567.1	Gnomon	exon	617039	617216	.	+	.	transcript_id "XR_001767095.1"; gene_id "ncbi_108003670"; gene_name "ncbi_108003670"; transcript_biotype "lncRNA";
NW_016017567.1	Gnomon	exon	617039	617216	.	+	.	transcript_id "XR_001767093.1"; gene_id "ncbi_108003670"; gene_name "ncbi_108003670"; transcript_biotype "lncRNA";
NW_016017567.1	Gnomon	exon	617304	617494	.	+	.	transcript_id "XR_001767094.1"; gene_id "ncbi_108003670"; gene_name "ncbi_108003670"; transcript_biotype "lncRNA";
NW_016017567.1	Gnomon	exon	617304	617494	.	+	.	transcript_id "XR_001767095.1"; gene_id "ncbi_108003670"; gene_name "ncbi_108003670"; transcript_biotype "lncRNA";
NW_016017567.1	Gnomon	exon	617304	617494	.	+	.	transcript_id "XR_001767093.1"; gene_id "ncbi_108003670"; gene_name "ncbi_108003670"; transcript_biotype "lncRNA";
NW_016017567.1	Gnomon	exon	617307	617494	.	+	.	transcript_id "XR_001767096.1"; gene_id "ncbi_108003670"; gene_name "ncbi_108003670"; transcript_biotype "lncRNA";
NW_016017567.1	Gnomon	exon	617549	617604	.	+	.	transcript_id "XR_001767094.1"; gene_id "ncbi_108003670"; gene_name "ncbi_108003670"; transcript_biotype "lncRNA";
NW_016017567.1	Gnomon	exon	617561	617604	.	+	.	transcript_id "XR_001767096.1"; gene_id "ncbi_108003670"; gene_name "ncbi_108003670"; transcript_biotype "lncRNA";
NW_016017567.1	Gnomon	exon	617561	617604	.	+	.	transcript_id "XR_001767095.1"; gene_id "ncbi_108003670"; gene_name "ncbi_108003670"; transcript_biotype "lncRNA";
NW_016017567.1	Gnomon	exon	617561	617604	.	+	.	transcript_id "XR_001767093.1"; gene_id "ncbi_108003670"; gene_name "ncbi_108003670"; transcript_biotype "lncRNA";
NW_016017567.1	Gnomon	exon	617699	618211	.	+	.	transcript_id "XR_001767094.1"; gene_id "ncbi_108003670"; gene_name "ncbi_108003670"; transcript_biotype "lncRNA";
NW_016017567.1	Gnomon	exon	617699	618211	.	+	.	transcript_id "XR_001767096.1"; gene_id "ncbi_108003670"; gene_name "ncbi_108003670"; transcript_biotype "lncRNA";
NW_016017567.1	Gnomon	exon	617699	618211	.	+	.	transcript_id "XR_001767095.1"; gene_id "ncbi_108003670"; gene_name "ncbi_108003670"; transcript_biotype "lncRNA";
NW_016017567.1	Gnomon	exon	617699	618211	.	+	.	transcript_id "XR_001767093.1"; gene_id "ncbi_108003670"; gene_name "ncbi_108003670"; transcript_biotype "lncRNA";
NW_016017567.1	Gnomon	exon	619715	619816	.	+	.	transcript_id "XR_001767094.1"; gene_id "ncbi_108003670"; gene_name "ncbi_108003670"; transcript_biotype "lncRNA";
NW_016017567.1	Gnomon	exon	619715	619816	.	+	.	transcript_id "XR_001767096.1"; gene_id "ncbi_108003670"; gene_name "ncbi_108003670"; transcript_biotype "lncRNA";
NW_016017567.1	Gnomon	exon	619715	619816	.	+	.	transcript_id "XR_001767095.1"; gene_id "ncbi_108003670"; gene_name "ncbi_108003670"; transcript_biotype "lncRNA";
NW_016017567.1	Gnomon	exon	619715	619816	.	+	.	transcript_id "XR_001767093.1"; gene_id "ncbi_108003670"; gene_name "ncbi_108003670"; transcript_biotype "lncRNA";
NW_016017567.1	Gnomon	exon	620389	622212	.	+	.	transcript_id "XR_001767094.1"; gene_id "ncbi_108003670"; gene_name "ncbi_108003670"; transcript_biotype "lncRNA";
NW_016017567.1	Gnomon	exon	620389	622212	.	+	.	transcript_id "XR_001767096.1"; gene_id "ncbi_108003670"; gene_name "ncbi_108003670"; transcript_biotype "lncRNA";
NW_016017567.1	Gnomon	exon	620389	622212	.	+	.	transcript_id "XR_001767095.1"; gene_id "ncbi_108003670"; gene_name "ncbi_108003670"; transcript_biotype "lncRNA";
NW_016017567.1	Gnomon	exon	620389	622212	.	+	.	transcript_id "XR_001767093.1"; gene_id "ncbi_108003670"; gene_name "ncbi_108003670"; transcript_biotype "lncRNA";
NW_016017567.1	Gnomon	exon	980680	982591	.	+	.	transcript_id "XR_001767078.1"; gene_id "ncbi_108003574"; gene_name "ncbi_108003574"; transcript_biotype "lncRNA";
NW_016017567.1	Gnomon	exon	980680	982591	.	+	.	transcript_id "XR_001767079.1"; gene_id "ncbi_108003574"; gene_name "ncbi_108003574"; transcript_biotype "lncRNA";
NW_016017567.1	Gnomon	exon	982667	982823	.	+	.	transcript_id "XR_001767079.1"; gene_id "ncbi_108003574"; gene_name "ncbi_108003574"; transcript_biotype "lncRNA";
NW_016017567.1	Gnomon	exon	982667	984110	.	+	.	transcript_id "XR_001767078.1"; gene_id "ncbi_108003574"; gene_name "ncbi_108003574"; transcript_biotype "lncRNA";
NW_016017567.1	Gnomon	exon	982893	984110	.	+	.	transcript_id "XR_001767079.1"; gene_id "ncbi_108003574"; gene_name "ncbi_108003574"; transcript_biotype "lncRNA";
NW_016017567.1	Gnomon	exon	1000178	1000258	.	+	.	transcript_id "XR_001767080.1"; gene_id "ncbi_108003575"; gene_name "ncbi_108003575"; transcript_biotype "lncRNA";
NW_016017567.1	Gnomon	exon	1007364	1008134	.	+	.	transcript_id "XR_001767080.1"; gene_id "ncbi_108003575"; gene_name "ncbi_108003575"; transcript_biotype "lncRNA";
NW_016017567.1	Gnomon	exon	1008475	1009304	.	+	.	transcript_id "XR_001767080.1"; gene_id "ncbi_108003575"; gene_name "ncbi_108003575"; transcript_biotype "lncRNA";
NW_016017567.1	Gnomon	exon	1338589	1338838	.	+	.	transcript_id "XR_001767082.1"; gene_id "ncbi_108003602"; gene_name "ncbi_108003602"; transcript_biotype "lncRNA";
NW_016017567.1	Gnomon	exon	1338975	1339030	.	+	.	transcript_id "XR_001767082.1"; gene_id "ncbi_108003602"; gene_name "ncbi_108003602"; transcript_biotype "lncRNA";
NW_016017567.1	Gnomon	exon	1340014	1340259	.	+	.	transcript_id "XR_001767082.1"; gene_id "ncbi_108003602"; gene_name "ncbi_108003602"; transcript_biotype "lncRNA";
NW_016017567.1	Gnomon	exon	1340531	1340991	.	+	.	transcript_id "XR_001767082.1"; gene_id "ncbi_108003602"; gene_name "ncbi_108003602"; transcript_biotype "lncRNA";
NW_016017567.1	Gnomon	exon	1676965	1678518	.	+	.	transcript_id "XR_001767075.1"; gene_id "ncbi_108003570"; gene_name "ncbi_108003570"; transcript_biotype "lncRNA";
NW_016017567.1	Gnomon	exon	1676965	1678518	.	+	.	transcript_id "XR_001767076.1"; gene_id "ncbi_108003570"; gene_name "ncbi_108003570"; transcript_biotype "lncRNA";
NW_016017567.1	Gnomon	exon	1676965	1678518	.	+	.	transcript_id "XR_001767077.1"; gene_id "ncbi_108003570"; gene_name "ncbi_108003570"; transcript_biotype "lncRNA";
NW_016017567.1	Gnomon	exon	1680056	1680254	.	+	.	transcript_id "XR_001767075.1"; gene_id "ncbi_108003570"; gene_name "ncbi_108003570"; transcript_biotype "lncRNA";
NW_016017567.1	Gnomon	exon	1680056	1680254	.	+	.	transcript_id "XR_001767076.1"; gene_id "ncbi_108003570"; gene_name "ncbi_108003570"; transcript_biotype "lncRNA";
NW_016017567.1	Gnomon	exon	1680056	1680254	.	+	.	transcript_id "XR_001767077.1"; gene_id "ncbi_108003570"; gene_name "ncbi_108003570"; transcript_biotype "lncRNA";
NW_016017567.1	Gnomon	exon	1680439	1680600	.	+	.	transcript_id "XR_001767075.1"; gene_id "ncbi_108003570"; gene_name "ncbi_108003570"; transcript_biotype "lncRNA";
NW_016017567.1	Gnomon	exon	1680439	1680600	.	+	.	transcript_id "XR_001767076.1"; gene_id "ncbi_108003570"; gene_name "ncbi_108003570"; transcript_biotype "lncRNA";
NW_016017567.1	Gnomon	exon	1680439	1680600	.	+	.	transcript_id "XR_001767077.1"; gene_id "ncbi_108003570"; gene_name "ncbi_108003570"; transcript_biotype "lncRNA";
NW_016017567.1	Gnomon	exon	1680649	1680791	.	+	.	transcript_id "XR_001767076.1"; gene_id "ncbi_108003570"; gene_name "ncbi_108003570"; transcript_biotype "lncRNA";
NW_016017567.1	Gnomon	exon	1680649	1681636	.	+	.	transcript_id "XR_001767075.1"; gene_id "ncbi_108003570"; gene_name "ncbi_108003570"; transcript_biotype "lncRNA";
NW_016017567.1	Gnomon	exon	1680660	1681636	.	+	.	transcript_id "XR_001767077.1"; gene_id "ncbi_108003570"; gene_name "ncbi_108003570"; transcript_biotype "lncRNA";
NW_016017567.1	Gnomon	exon	1681324	1681636	.	+	.	transcript_id "XR_001767076.1"; gene_id "ncbi_108003570"; gene_name "ncbi_108003570"; transcript_biotype "lncRNA";
NW_016017567.1	Gnomon	exon	2272215	2273118	.	-	.	transcript_id "XR_001767087.1"; gene_id "ncbi_108003640"; gene_name "ncbi_108003640"; transcript_biotype "lncRNA";
NW_016017567.1	Gnomon	exon	2272215	2273118	.	-	.	transcript_id "XR_001767085.1"; gene_id "ncbi_108003640"; gene_name "ncbi_108003640"; transcript_biotype "lncRNA";
NW_016017567.1	Gnomon	exon	2272215	2273118	.	-	.	transcript_id "XR_001767086.1"; gene_id "ncbi_108003640"; gene_name "ncbi_108003640"; transcript_biotype "lncRNA";
NW_016017567.1	Gnomon	exon	2273215	2273462	.	-	.	transcript_id "XR_001767086.1"; gene_id "ncbi_108003640"; gene_name "ncbi_108003640"; transcript_biotype "lncRNA";
NW_016017567.1	Gnomon	exon	2273267	2273462	.	-	.	transcript_id "XR_001767085.1"; gene_id "ncbi_108003640"; gene_name "ncbi_108003640"; transcript_biotype "lncRNA";
NW_016017567.1	Gnomon	exon	2273328	2273462	.	-	.	transcript_id "XR_001767087.1"; gene_id "ncbi_108003640"; gene_name "ncbi_108003640"; transcript_biotype "lncRNA";
NW_016017567.1	Gnomon	exon	2273561	2273713	.	-	.	transcript_id "XR_001767087.1"; gene_id "ncbi_108003640"; gene_name "ncbi_108003640"; transcript_biotype "lncRNA";
NW_016017567.1	Gnomon	exon	2273561	2273713	.	-	.	transcript_id "XR_001767085.1"; gene_id "ncbi_108003640"; gene_name "ncbi_108003640"; transcript_biotype "lncRNA";
NW_016017567.1	Gnomon	exon	2273561	2273713	.	-	.	transcript_id "XR_001767086.1"; gene_id "ncbi_108003640"; gene_name "ncbi_108003640"; transcript_biotype "lncRNA";
NW_016017567.1	Gnomon	exon	2273789	2274168	.	-	.	transcript_id "XR_001767087.1"; gene_id "ncbi_108003640"; gene_name "ncbi_108003640"; transcript_biotype "lncRNA";
NW_016017567.1	Gnomon	exon	2273789	2274168	.	-	.	transcript_id "XR_001767085.1"; gene_id "ncbi_108003640"; gene_name "ncbi_108003640"; transcript_biotype "lncRNA";
NW_016017567.1	Gnomon	exon	2273789	2274168	.	-	.	transcript_id "XR_001767086.1"; gene_id "ncbi_108003640"; gene_name "ncbi_108003640"; transcript_biotype "lncRNA";
NW_016017567.1	Gnomon	exon	2755165	2755328	.	+	.	transcript_id "XR_001767066.1"; gene_id "ncbi_108003512"; gene_name "ncbi_108003512"; transcript_biotype "lncRNA";
NW_016017567.1	Gnomon	exon	2755410	2755464	.	+	.	transcript_id "XR_001767066.1"; gene_id "ncbi_108003512"; gene_name "ncbi_108003512"; transcript_biotype "lncRNA";
NW_016017567.1	Gnomon	exon	2781451	2781536	.	+	.	transcript_id "XR_001767083.1"; gene_id "ncbi_108003633"; gene_name "ncbi_108003633"; transcript_biotype "lncRNA";
NW_016017567.1	Gnomon	exon	2781987	2782090	.	+	.	transcript_id "XR_001767083.1"; gene_id "ncbi_108003633"; gene_name "ncbi_108003633"; transcript_biotype "lncRNA";
NW_016017567.1	Gnomon	exon	2782188	2782285	.	+	.	transcript_id "XR_001767083.1"; gene_id "ncbi_108003633"; gene_name "ncbi_108003633"; transcript_biotype "lncRNA";
NW_016017567.1	Gnomon	exon	3222500	3222607	.	-	.	transcript_id "XR_001767068.1"; gene_id "ncbi_108003532"; gene_name "ncbi_108003532"; transcript_biotype "lncRNA";
NW_016017567.1	Gnomon	exon	3223359	3223725	.	-	.	transcript_id "XR_001767069.1"; gene_id "ncbi_108003532"; gene_name "ncbi_108003532"; transcript_biotype "lncRNA";
NW_016017567.1	Gnomon	exon	3224331	3224597	.	-	.	transcript_id "XR_001767068.1"; gene_id "ncbi_108003532"; gene_name "ncbi_108003532"; transcript_biotype "lncRNA";
NW_016017567.1	Gnomon	exon	3224331	3224597	.	-	.	transcript_id "XR_001767069.1"; gene_id "ncbi_108003532"; gene_name "ncbi_108003532"; transcript_biotype "lncRNA";
NW_016017567.1	Gnomon	exon	3224779	3226204	.	-	.	transcript_id "XR_001767068.1"; gene_id "ncbi_108003532"; gene_name "ncbi_108003532"; transcript_biotype "lncRNA";
NW_016017567.1	Gnomon	exon	3224779	3226204	.	-	.	transcript_id "XR_001767069.1"; gene_id "ncbi_108003532"; gene_name "ncbi_108003532"; transcript_biotype "lncRNA";
NW_016017567.1	Gnomon	exon	3226241	3226865	.	-	.	transcript_id "XR_001767067.1"; gene_id "ncbi_108003531"; gene_name "ncbi_108003531"; transcript_biotype "lncRNA";
NW_016017567.1	Gnomon	exon	3227892	3228022	.	-	.	transcript_id "XR_001767067.1"; gene_id "ncbi_108003531"; gene_name "ncbi_108003531"; transcript_biotype "lncRNA";
NW_016017567.1	Gnomon	exon	3228097	3228381	.	-	.	transcript_id "XR_001767067.1"; gene_id "ncbi_108003531"; gene_name "ncbi_108003531"; transcript_biotype "lncRNA";
NW_016017567.1	Gnomon	exon	3237895	3238259	.	-	.	transcript_id "XR_001767067.1"; gene_id "ncbi_108003531"; gene_name "ncbi_108003531"; transcript_biotype "lncRNA";
NW_016017567.1	Gnomon	exon	3274266	3274588	.	+	.	transcript_id "XR_001767091.1"; gene_id "ncbi_108003654"; gene_name "ncbi_108003654"; transcript_biotype "lncRNA";
NW_016017567.1	Gnomon	exon	3274728	3274939	.	+	.	transcript_id "XR_001767091.1"; gene_id "ncbi_108003654"; gene_name "ncbi_108003654"; transcript_biotype "lncRNA";
NW_016017568.1	Gnomon	exon	6481	6652	.	-	.	transcript_id "XR_001767098.1"; gene_id "ncbi_108003684"; gene_name "ncbi_108003684"; transcript_biotype "lncRNA";
NW_016017568.1	Gnomon	exon	6481	6652	.	-	.	transcript_id "XR_001767097.1"; gene_id "ncbi_108003684"; gene_name "ncbi_108003684"; transcript_biotype "lncRNA";
NW_016017568.1	Gnomon	exon	6481	6652	.	-	.	transcript_id "XR_001767099.1"; gene_id "ncbi_108003684"; gene_name "ncbi_108003684"; transcript_biotype "lncRNA";
NW_016017568.1	Gnomon	exon	6726	6936	.	-	.	transcript_id "XR_001767098.1"; gene_id "ncbi_108003684"; gene_name "ncbi_108003684"; transcript_biotype "lncRNA";
NW_016017568.1	Gnomon	exon	6726	6936	.	-	.	transcript_id "XR_001767097.1"; gene_id "ncbi_108003684"; gene_name "ncbi_108003684"; transcript_biotype "lncRNA";
NW_016017568.1	Gnomon	exon	6726	6936	.	-	.	transcript_id "XR_001767099.1"; gene_id "ncbi_108003684"; gene_name "ncbi_108003684"; transcript_biotype "lncRNA";
NW_016017568.1	Gnomon	exon	7072	7186	.	-	.	transcript_id "XR_001767099.1"; gene_id "ncbi_108003684"; gene_name "ncbi_108003684"; transcript_biotype "lncRNA";
NW_016017568.1	Gnomon	exon	7080	7186	.	-	.	transcript_id "XR_001767098.1"; gene_id "ncbi_108003684"; gene_name "ncbi_108003684"; transcript_biotype "lncRNA";
NW_016017568.1	Gnomon	exon	7080	7186	.	-	.	transcript_id "XR_001767097.1"; gene_id "ncbi_108003684"; gene_name "ncbi_108003684"; transcript_biotype "lncRNA";
NW_016017568.1	Gnomon	exon	7303	7582	.	-	.	transcript_id "XR_001767098.1"; gene_id "ncbi_108003684"; gene_name "ncbi_108003684"; transcript_biotype "lncRNA";
NW_016017568.1	Gnomon	exon	7303	8323	.	-	.	transcript_id "XR_001767097.1"; gene_id "ncbi_108003684"; gene_name "ncbi_108003684"; transcript_biotype "lncRNA";
NW_016017568.1	Gnomon	exon	7303	8323	.	-	.	transcript_id "XR_001767099.1"; gene_id "ncbi_108003684"; gene_name "ncbi_108003684"; transcript_biotype "lncRNA";
NW_016017568.1	Gnomon	exon	8075	8323	.	-	.	transcript_id "XR_001767098.1"; gene_id "ncbi_108003684"; gene_name "ncbi_108003684"; transcript_biotype "lncRNA";
NW_016017568.1	Gnomon	exon	126560	126771	.	+	.	transcript_id "XR_001767104.1"; gene_id "ncbi_108003699"; gene_name "ncbi_108003699"; transcript_biotype "lncRNA";
NW_016017568.1	Gnomon	exon	126560	126771	.	+	.	transcript_id "XR_001767102.1"; gene_id "ncbi_108003699"; gene_name "ncbi_108003699"; transcript_biotype "lncRNA";
NW_016017568.1	Gnomon	exon	126560	126886	.	+	.	transcript_id "XR_001767103.1"; gene_id "ncbi_108003699"; gene_name "ncbi_108003699"; transcript_biotype "lncRNA";
NW_016017568.1	Gnomon	exon	126964	127075	.	+	.	transcript_id "XR_001767104.1"; gene_id "ncbi_108003699"; gene_name "ncbi_108003699"; transcript_biotype "lncRNA";
NW_016017568.1	Gnomon	exon	126964	127109	.	+	.	transcript_id "XR_001767103.1"; gene_id "ncbi_108003699"; gene_name "ncbi_108003699"; transcript_biotype "lncRNA";
NW_016017568.1	Gnomon	exon	126964	127109	.	+	.	transcript_id "XR_001767102.1"; gene_id "ncbi_108003699"; gene_name "ncbi_108003699"; transcript_biotype "lncRNA";
NW_016017568.1	Gnomon	exon	127191	127416	.	+	.	transcript_id "XR_001767104.1"; gene_id "ncbi_108003699"; gene_name "ncbi_108003699"; transcript_biotype "lncRNA";
NW_016017568.1	Gnomon	exon	127191	127416	.	+	.	transcript_id "XR_001767103.1"; gene_id "ncbi_108003699"; gene_name "ncbi_108003699"; transcript_biotype "lncRNA";
NW_016017568.1	Gnomon	exon	127191	127416	.	+	.	transcript_id "XR_001767102.1"; gene_id "ncbi_108003699"; gene_name "ncbi_108003699"; transcript_biotype "lncRNA";
NW_016017568.1	Gnomon	exon	127560	127666	.	+	.	transcript_id "XR_001767103.1"; gene_id "ncbi_108003699"; gene_name "ncbi_108003699"; transcript_biotype "lncRNA";
NW_016017568.1	Gnomon	exon	127560	127666	.	+	.	transcript_id "XR_001767102.1"; gene_id "ncbi_108003699"; gene_name "ncbi_108003699"; transcript_biotype "lncRNA";
NW_016017568.1	Gnomon	exon	127560	127695	.	+	.	transcript_id "XR_001767104.1"; gene_id "ncbi_108003699"; gene_name "ncbi_108003699"; transcript_biotype "lncRNA";
NW_016017568.1	Gnomon	exon	319310	319617	.	+	.	transcript_id "XR_001767101.1"; gene_id "ncbi_108003691"; gene_name "ncbi_108003691"; transcript_biotype "lncRNA";
NW_016017568.1	Gnomon	exon	320522	320607	.	+	.	transcript_id "XR_001767101.1"; gene_id "ncbi_108003691"; gene_name "ncbi_108003691"; transcript_biotype "lncRNA";
NW_016017568.1	Gnomon	exon	320689	320791	.	+	.	transcript_id "XR_001767101.1"; gene_id "ncbi_108003691"; gene_name "ncbi_108003691"; transcript_biotype "lncRNA";
NW_016017568.1	Gnomon	exon	321661	321709	.	+	.	transcript_id "XR_001767101.1"; gene_id "ncbi_108003691"; gene_name "ncbi_108003691"; transcript_biotype "lncRNA";
NW_016017568.1	Gnomon	exon	322660	322686	.	+	.	transcript_id "XR_001767101.1"; gene_id "ncbi_108003691"; gene_name "ncbi_108003691"; transcript_biotype "lncRNA";
NW_016017568.1	Gnomon	exon	324156	324200	.	+	.	transcript_id "XR_001767101.1"; gene_id "ncbi_108003691"; gene_name "ncbi_108003691"; transcript_biotype "lncRNA";
NW_016017568.1	Gnomon	exon	390824	390919	.	+	.	transcript_id "XR_001767100.1"; gene_id "ncbi_108003686"; gene_name "ncbi_108003686"; transcript_biotype "lncRNA";
NW_016017568.1	Gnomon	exon	391018	391161	.	+	.	transcript_id "XR_001767100.1"; gene_id "ncbi_108003686"; gene_name "ncbi_108003686"; transcript_biotype "lncRNA";
NW_016017568.1	Gnomon	exon	391256	391346	.	+	.	transcript_id "XR_001767100.1"; gene_id "ncbi_108003686"; gene_name "ncbi_108003686"; transcript_biotype "lncRNA";
NW_016017601.1	Gnomon	exon	523787	524030	.	+	.	transcript_id "XR_001767105.1"; gene_id "ncbi_108003762"; gene_name "ncbi_108003762"; transcript_biotype "lncRNA";
NW_016017601.1	Gnomon	exon	524095	524280	.	+	.	transcript_id "XR_001767105.1"; gene_id "ncbi_108003762"; gene_name "ncbi_108003762"; transcript_biotype "lncRNA";
NW_016017601.1	Gnomon	exon	524374	524463	.	+	.	transcript_id "XR_001767105.1"; gene_id "ncbi_108003762"; gene_name "ncbi_108003762"; transcript_biotype "lncRNA";
NW_016017611.1	Gnomon	exon	1219	1310	.	-	.	transcript_id "XR_001767107.1"; gene_id "ncbi_108003796"; gene_name "ncbi_108003796"; transcript_biotype "lncRNA";
NW_016017611.1	Gnomon	exon	1397	2129	.	-	.	transcript_id "XR_001767107.1"; gene_id "ncbi_108003796"; gene_name "ncbi_108003796"; transcript_biotype "lncRNA";
NW_016017612.1	Gnomon	exon	16253	16539	.	-	.	transcript_id "XR_001767112.1"; gene_id "ncbi_108003809"; gene_name "ncbi_108003809"; transcript_biotype "lncRNA";
NW_016017612.1	Gnomon	exon	16253	16539	.	-	.	transcript_id "XR_001767111.1"; gene_id "ncbi_108003809"; gene_name "ncbi_108003809"; transcript_biotype "lncRNA";
NW_016017612.1	Gnomon	exon	16925	17010	.	-	.	transcript_id "XR_001767112.1"; gene_id "ncbi_108003809"; gene_name "ncbi_108003809"; transcript_biotype "lncRNA";
NW_016017612.1	Gnomon	exon	16925	17010	.	-	.	transcript_id "XR_001767111.1"; gene_id "ncbi_108003809"; gene_name "ncbi_108003809"; transcript_biotype "lncRNA";
NW_016017612.1	Gnomon	exon	17132	17297	.	-	.	transcript_id "XR_001767112.1"; gene_id "ncbi_108003809"; gene_name "ncbi_108003809"; transcript_biotype "lncRNA";
NW_016017612.1	Gnomon	exon	17132	17560	.	-	.	transcript_id "XR_001767111.1"; gene_id "ncbi_108003809"; gene_name "ncbi_108003809"; transcript_biotype "lncRNA";
NW_016017612.1	Gnomon	exon	17436	17560	.	-	.	transcript_id "XR_001767112.1"; gene_id "ncbi_108003809"; gene_name "ncbi_108003809"; transcript_biotype "lncRNA";
NW_016017612.1	Gnomon	exon	17911	18025	.	-	.	transcript_id "XR_001767112.1"; gene_id "ncbi_108003809"; gene_name "ncbi_108003809"; transcript_biotype "lncRNA";
NW_016017612.1	Gnomon	exon	17911	18025	.	-	.	transcript_id "XR_001767111.1"; gene_id "ncbi_108003809"; gene_name "ncbi_108003809"; transcript_biotype "lncRNA";
NW_016017612.1	Gnomon	exon	18131	18323	.	-	.	transcript_id "XR_001767112.1"; gene_id "ncbi_108003809"; gene_name "ncbi_108003809"; transcript_biotype "lncRNA";
NW_016017612.1	Gnomon	exon	18131	18323	.	-	.	transcript_id "XR_001767111.1"; gene_id "ncbi_108003809"; gene_name "ncbi_108003809"; transcript_biotype "lncRNA";
NW_016017612.1	Gnomon	exon	18772	19205	.	+	.	transcript_id "XR_001767114.1"; gene_id "ncbi_108003810"; gene_name "ncbi_108003810"; transcript_biotype "lncRNA";
NW_016017612.1	Gnomon	exon	18772	19205	.	+	.	transcript_id "XR_001767113.1"; gene_id "ncbi_108003810"; gene_name "ncbi_108003810"; transcript_biotype "lncRNA";
NW_016017612.1	Gnomon	exon	18772	19205	.	+	.	transcript_id "XR_001767115.1"; gene_id "ncbi_108003810"; gene_name "ncbi_108003810"; transcript_biotype "lncRNA";
NW_016017612.1	Gnomon	exon	19283	19355	.	+	.	transcript_id "XR_001767114.1"; gene_id "ncbi_108003810"; gene_name "ncbi_108003810"; transcript_biotype "lncRNA";
NW_016017612.1	Gnomon	exon	19283	19355	.	+	.	transcript_id "XR_001767113.1"; gene_id "ncbi_108003810"; gene_name "ncbi_108003810"; transcript_biotype "lncRNA";
NW_016017612.1	Gnomon	exon	19283	19355	.	+	.	transcript_id "XR_001767115.1"; gene_id "ncbi_108003810"; gene_name "ncbi_108003810"; transcript_biotype "lncRNA";
NW_016017612.1	Gnomon	exon	19440	19553	.	+	.	transcript_id "XR_001767114.1"; gene_id "ncbi_108003810"; gene_name "ncbi_108003810"; transcript_biotype "lncRNA";
NW_016017612.1	Gnomon	exon	19440	19553	.	+	.	transcript_id "XR_001767113.1"; gene_id "ncbi_108003810"; gene_name "ncbi_108003810"; transcript_biotype "lncRNA";
NW_016017612.1	Gnomon	exon	19440	19553	.	+	.	transcript_id "XR_001767115.1"; gene_id "ncbi_108003810"; gene_name "ncbi_108003810"; transcript_biotype "lncRNA";
NW_016017612.1	Gnomon	exon	19879	20307	.	+	.	transcript_id "XR_001767114.1"; gene_id "ncbi_108003810"; gene_name "ncbi_108003810"; transcript_biotype "lncRNA";
NW_016017612.1	Gnomon	exon	20360	20612	.	+	.	transcript_id "XR_001767113.1"; gene_id "ncbi_108003810"; gene_name "ncbi_108003810"; transcript_biotype "lncRNA";
NW_016017612.1	Gnomon	exon	20486	20612	.	+	.	transcript_id "XR_001767114.1"; gene_id "ncbi_108003810"; gene_name "ncbi_108003810"; transcript_biotype "lncRNA";
NW_016017612.1	Gnomon	exon	20714	20959	.	+	.	transcript_id "XR_001767114.1"; gene_id "ncbi_108003810"; gene_name "ncbi_108003810"; transcript_biotype "lncRNA";
NW_016017612.1	Gnomon	exon	20714	20959	.	+	.	transcript_id "XR_001767113.1"; gene_id "ncbi_108003810"; gene_name "ncbi_108003810"; transcript_biotype "lncRNA";
NW_016017612.1	Gnomon	exon	20714	20959	.	+	.	transcript_id "XR_001767115.1"; gene_id "ncbi_108003810"; gene_name "ncbi_108003810"; transcript_biotype "lncRNA";
NW_016017612.1	Gnomon	exon	21172	21908	.	+	.	transcript_id "XR_001767115.1"; gene_id "ncbi_108003810"; gene_name "ncbi_108003810"; transcript_biotype "lncRNA";
NW_016017612.1	Gnomon	exon	21172	21918	.	+	.	transcript_id "XR_001767113.1"; gene_id "ncbi_108003810"; gene_name "ncbi_108003810"; transcript_biotype "lncRNA";
NW_016017612.1	Gnomon	exon	21172	21922	.	+	.	transcript_id "XR_001767114.1"; gene_id "ncbi_108003810"; gene_name "ncbi_108003810"; transcript_biotype "lncRNA";
NW_016017612.1	Gnomon	exon	140385	142242	.	-	.	transcript_id "XR_001767109.1"; gene_id "ncbi_108003808"; gene_name "ncbi_108003808"; transcript_biotype "lncRNA";
NW_016017612.1	Gnomon	exon	142265	142466	.	-	.	transcript_id "XR_001767110.1"; gene_id "ncbi_108003808"; gene_name "ncbi_108003808"; transcript_biotype "lncRNA";
NW_016017612.1	Gnomon	exon	142297	142849	.	-	.	transcript_id "XR_001767109.1"; gene_id "ncbi_108003808"; gene_name "ncbi_108003808"; transcript_biotype "lncRNA";
NW_016017612.1	Gnomon	exon	142556	142849	.	-	.	transcript_id "XR_001767110.1"; gene_id "ncbi_108003808"; gene_name "ncbi_108003808"; transcript_biotype "lncRNA";
NW_016017612.1	Gnomon	exon	143337	143578	.	-	.	transcript_id "XR_001767109.1"; gene_id "ncbi_108003808"; gene_name "ncbi_108003808"; transcript_biotype "lncRNA";
NW_016017612.1	Gnomon	exon	143337	143578	.	-	.	transcript_id "XR_001767110.1"; gene_id "ncbi_108003808"; gene_name "ncbi_108003808"; transcript_biotype "lncRNA";
NW_016017612.1	Gnomon	exon	212894	213987	.	+	.	transcript_id "XR_001767108.1"; gene_id "ncbi_108003803"; gene_name "ncbi_108003803"; transcript_biotype "lncRNA";
NW_016017612.1	Gnomon	exon	214057	214592	.	+	.	transcript_id "XR_001767108.1"; gene_id "ncbi_108003803"; gene_name "ncbi_108003803"; transcript_biotype "lncRNA";
NW_016017612.1	Gnomon	exon	267181	267470	.	+	.	transcript_id "XR_001767116.1"; gene_id "ncbi_108003816"; gene_name "ncbi_108003816"; transcript_biotype "lncRNA";
NW_016017612.1	Gnomon	exon	267728	268165	.	+	.	transcript_id "XR_001767116.1"; gene_id "ncbi_108003816"; gene_name "ncbi_108003816"; transcript_biotype "lncRNA";
NW_016017612.1	Gnomon	exon	441100	441568	.	-	.	transcript_id "XR_001767118.1"; gene_id "ncbi_108003827"; gene_name "ncbi_108003827"; transcript_biotype "lncRNA";
NW_016017612.1	Gnomon	exon	442049	442338	.	-	.	transcript_id "XR_001767118.1"; gene_id "ncbi_108003827"; gene_name "ncbi_108003827"; transcript_biotype "lncRNA";
NW_016017612.1	Gnomon	exon	442417	442531	.	-	.	transcript_id "XR_001767118.1"; gene_id "ncbi_108003827"; gene_name "ncbi_108003827"; transcript_biotype "lncRNA";
NW_016017612.1	Gnomon	exon	519364	519536	.	+	.	transcript_id "XR_001767117.1"; gene_id "ncbi_108003824"; gene_name "ncbi_108003824"; transcript_biotype "lncRNA";
NW_016017612.1	Gnomon	exon	520008	520079	.	+	.	transcript_id "XR_001767117.1"; gene_id "ncbi_108003824"; gene_name "ncbi_108003824"; transcript_biotype "lncRNA";
NW_016017612.1	Gnomon	exon	520439	520563	.	+	.	transcript_id "XR_001767117.1"; gene_id "ncbi_108003824"; gene_name "ncbi_108003824"; transcript_biotype "lncRNA";
NW_016017623.1	Gnomon	exon	351572	351594	.	-	.	transcript_id "XR_001767123.1"; gene_id "ncbi_108003859"; gene_name "ncbi_108003859"; transcript_biotype "lncRNA";
NW_016017623.1	Gnomon	exon	351572	351594	.	-	.	transcript_id "XR_001767122.1"; gene_id "ncbi_108003859"; gene_name "ncbi_108003859"; transcript_biotype "lncRNA";
NW_016017623.1	Gnomon	exon	351678	351934	.	-	.	transcript_id "XR_001767123.1"; gene_id "ncbi_108003859"; gene_name "ncbi_108003859"; transcript_biotype "lncRNA";
NW_016017623.1	Gnomon	exon	351678	351934	.	-	.	transcript_id "XR_001767122.1"; gene_id "ncbi_108003859"; gene_name "ncbi_108003859"; transcript_biotype "lncRNA";
NW_016017623.1	Gnomon	exon	352321	352469	.	-	.	transcript_id "XR_001767123.1"; gene_id "ncbi_108003859"; gene_name "ncbi_108003859"; transcript_biotype "lncRNA";
NW_016017623.1	Gnomon	exon	352321	352469	.	-	.	transcript_id "XR_001767122.1"; gene_id "ncbi_108003859"; gene_name "ncbi_108003859"; transcript_biotype "lncRNA";
NW_016017623.1	Gnomon	exon	358139	358277	.	-	.	transcript_id "XR_001767123.1"; gene_id "ncbi_108003859"; gene_name "ncbi_108003859"; transcript_biotype "lncRNA";
NW_016017623.1	Gnomon	exon	358139	358277	.	-	.	transcript_id "XR_001767122.1"; gene_id "ncbi_108003859"; gene_name "ncbi_108003859"; transcript_biotype "lncRNA";
NW_016017623.1	Gnomon	exon	358349	358517	.	-	.	transcript_id "XR_001767123.1"; gene_id "ncbi_108003859"; gene_name "ncbi_108003859"; transcript_biotype "lncRNA";
NW_016017623.1	Gnomon	exon	358349	358643	.	-	.	transcript_id "XR_001767122.1"; gene_id "ncbi_108003859"; gene_name "ncbi_108003859"; transcript_biotype "lncRNA";
NW_016017623.1	Gnomon	exon	359273	359754	.	-	.	transcript_id "XR_001767123.1"; gene_id "ncbi_108003859"; gene_name "ncbi_108003859"; transcript_biotype "lncRNA";
NW_016017623.1	Gnomon	exon	556892	558514	.	+	.	transcript_id "XR_001767125.1"; gene_id "ncbi_108003863"; gene_name "ncbi_108003863"; transcript_biotype "lncRNA";
NW_016017623.1	Gnomon	exon	556892	558527	.	+	.	transcript_id "XR_001767124.1"; gene_id "ncbi_108003863"; gene_name "ncbi_108003863"; transcript_biotype "lncRNA";
NW_016017623.1	Gnomon	exon	561610	561822	.	+	.	transcript_id "XR_001767124.1"; gene_id "ncbi_108003863"; gene_name "ncbi_108003863"; transcript_biotype "lncRNA";
NW_016017623.1	Gnomon	exon	561610	561822	.	+	.	transcript_id "XR_001767125.1"; gene_id "ncbi_108003863"; gene_name "ncbi_108003863"; transcript_biotype "lncRNA";
NW_016017623.1	Gnomon	exon	562015	562095	.	+	.	transcript_id "XR_001767124.1"; gene_id "ncbi_108003863"; gene_name "ncbi_108003863"; transcript_biotype "lncRNA";
NW_016017623.1	Gnomon	exon	562015	562095	.	+	.	transcript_id "XR_001767125.1"; gene_id "ncbi_108003863"; gene_name "ncbi_108003863"; transcript_biotype "lncRNA";
NW_016017634.1	Gnomon	exon	193212	193387	.	-	.	transcript_id "XR_001767141.1"; gene_id "ncbi_108003926"; gene_name "ncbi_108003926"; transcript_biotype "lncRNA";
NW_016017634.1	Gnomon	exon	193212	193387	.	-	.	transcript_id "XR_001767140.1"; gene_id "ncbi_108003926"; gene_name "ncbi_108003926"; transcript_biotype "lncRNA";
NW_016017634.1	Gnomon	exon	193756	193877	.	-	.	transcript_id "XR_001767141.1"; gene_id "ncbi_108003926"; gene_name "ncbi_108003926"; transcript_biotype "lncRNA";
NW_016017634.1	Gnomon	exon	193756	196289	.	-	.	transcript_id "XR_001767140.1"; gene_id "ncbi_108003926"; gene_name "ncbi_108003926"; transcript_biotype "lncRNA";
NW_016017634.1	Gnomon	exon	193967	196289	.	-	.	transcript_id "XR_001767141.1"; gene_id "ncbi_108003926"; gene_name "ncbi_108003926"; transcript_biotype "lncRNA";
NW_016017634.1	Gnomon	exon	196330	196799	.	-	.	transcript_id "XR_001767143.1"; gene_id "ncbi_108003927"; gene_name "ncbi_108003927"; transcript_biotype "lncRNA";
NW_016017634.1	Gnomon	exon	196330	197672	.	-	.	transcript_id "XR_001767142.1"; gene_id "ncbi_108003927"; gene_name "ncbi_108003927"; transcript_biotype "lncRNA";
NW_016017634.1	Gnomon	exon	196923	197672	.	-	.	transcript_id "XR_001767143.1"; gene_id "ncbi_108003927"; gene_name "ncbi_108003927"; transcript_biotype "lncRNA";
NW_016017634.1	Gnomon	exon	198387	198463	.	-	.	transcript_id "XR_001767143.1"; gene_id "ncbi_108003927"; gene_name "ncbi_108003927"; transcript_biotype "lncRNA";
NW_016017634.1	Gnomon	exon	198617	198680	.	-	.	transcript_id "XR_001767142.1"; gene_id "ncbi_108003927"; gene_name "ncbi_108003927"; transcript_biotype "lncRNA";
NW_016017634.1	Gnomon	exon	200134	200290	.	-	.	transcript_id "XR_001767142.1"; gene_id "ncbi_108003927"; gene_name "ncbi_108003927"; transcript_biotype "lncRNA";
NW_016017634.1	Gnomon	exon	211064	211314	.	+	.	transcript_id "XR_001767126.1"; gene_id "ncbi_108003878"; gene_name "ncbi_108003878"; transcript_biotype "lncRNA";
NW_016017634.1	Gnomon	exon	211558	211819	.	+	.	transcript_id "XR_001767126.1"; gene_id "ncbi_108003878"; gene_name "ncbi_108003878"; transcript_biotype "lncRNA";
NW_016017634.1	Gnomon	exon	211887	212165	.	+	.	transcript_id "XR_001767126.1"; gene_id "ncbi_108003878"; gene_name "ncbi_108003878"; transcript_biotype "lncRNA";
NW_016017634.1	Gnomon	exon	212256	212517	.	+	.	transcript_id "XR_001767126.1"; gene_id "ncbi_108003878"; gene_name "ncbi_108003878"; transcript_biotype "lncRNA";
NW_016017634.1	Gnomon	exon	217803	217876	.	-	.	transcript_id "XR_001767139.1"; gene_id "ncbi_108003919"; gene_name "ncbi_108003919"; transcript_biotype "lncRNA";
NW_016017634.1	Gnomon	exon	217803	217876	.	-	.	transcript_id "XR_001767138.1"; gene_id "ncbi_108003919"; gene_name "ncbi_108003919"; transcript_biotype "lncRNA";
NW_016017634.1	Gnomon	exon	217803	217876	.	-	.	transcript_id "XR_001767137.1"; gene_id "ncbi_108003919"; gene_name "ncbi_108003919"; transcript_biotype "lncRNA";
NW_016017634.1	Gnomon	exon	217967	218126	.	-	.	transcript_id "XR_001767138.1"; gene_id "ncbi_108003919"; gene_name "ncbi_108003919"; transcript_biotype "lncRNA";
NW_016017634.1	Gnomon	exon	217967	219456	.	-	.	transcript_id "XR_001767139.1"; gene_id "ncbi_108003919"; gene_name "ncbi_108003919"; transcript_biotype "lncRNA";
NW_016017634.1	Gnomon	exon	217967	219456	.	-	.	transcript_id "XR_001767137.1"; gene_id "ncbi_108003919"; gene_name "ncbi_108003919"; transcript_biotype "lncRNA";
NW_016017634.1	Gnomon	exon	218271	219456	.	-	.	transcript_id "XR_001767138.1"; gene_id "ncbi_108003919"; gene_name "ncbi_108003919"; transcript_biotype "lncRNA";
NW_016017634.1	Gnomon	exon	219808	220242	.	-	.	transcript_id "XR_001767139.1"; gene_id "ncbi_108003919"; gene_name "ncbi_108003919"; transcript_biotype "lncRNA";
NW_016017634.1	Gnomon	exon	219808	220242	.	-	.	transcript_id "XR_001767138.1"; gene_id "ncbi_108003919"; gene_name "ncbi_108003919"; transcript_biotype "lncRNA";
NW_016017634.1	Gnomon	exon	219808	220242	.	-	.	transcript_id "XR_001767137.1"; gene_id "ncbi_108003919"; gene_name "ncbi_108003919"; transcript_biotype "lncRNA";
NW_016017634.1	Gnomon	exon	221771	221855	.	-	.	transcript_id "XR_001767138.1"; gene_id "ncbi_108003919"; gene_name "ncbi_108003919"; transcript_biotype "lncRNA";
NW_016017634.1	Gnomon	exon	221771	221855	.	-	.	transcript_id "XR_001767137.1"; gene_id "ncbi_108003919"; gene_name "ncbi_108003919"; transcript_biotype "lncRNA";
NW_016017634.1	Gnomon	exon	223212	223270	.	-	.	transcript_id "XR_001767139.1"; gene_id "ncbi_108003919"; gene_name "ncbi_108003919"; transcript_biotype "lncRNA";
NW_016017634.1	Gnomon	exon	397040	397442	.	+	.	transcript_id "XR_001767134.1"; gene_id "ncbi_108003901"; gene_name "ncbi_108003901"; transcript_biotype "lncRNA";
NW_016017634.1	Gnomon	exon	407702	407940	.	+	.	transcript_id "XR_001767134.1"; gene_id "ncbi_108003901"; gene_name "ncbi_108003901"; transcript_biotype "lncRNA";
NW_016017634.1	Gnomon	exon	408087	408290	.	+	.	transcript_id "XR_001767134.1"; gene_id "ncbi_108003901"; gene_name "ncbi_108003901"; transcript_biotype "lncRNA";
NW_016017634.1	Gnomon	exon	430119	430224	.	+	.	transcript_id "XR_001767130.1"; gene_id "ncbi_108003887"; gene_name "ncbi_108003887"; transcript_biotype "lncRNA";
NW_016017634.1	Gnomon	exon	430582	431397	.	+	.	transcript_id "XR_001767130.1"; gene_id "ncbi_108003887"; gene_name "ncbi_108003887"; transcript_biotype "lncRNA";
NW_016017634.1	Gnomon	exon	435306	435473	.	+	.	transcript_id "XR_001767128.1"; gene_id "ncbi_108003886"; gene_name "ncbi_108003886"; transcript_biotype "lncRNA";
NW_016017634.1	Gnomon	exon	435307	435373	.	+	.	transcript_id "XR_001767129.1"; gene_id "ncbi_108003886"; gene_name "ncbi_108003886"; transcript_biotype "lncRNA";
NW_016017634.1	Gnomon	exon	435572	435905	.	+	.	transcript_id "XR_001767128.1"; gene_id "ncbi_108003886"; gene_name "ncbi_108003886"; transcript_biotype "lncRNA";
NW_016017634.1	Gnomon	exon	435572	435905	.	+	.	transcript_id "XR_001767129.1"; gene_id "ncbi_108003886"; gene_name "ncbi_108003886"; transcript_biotype "lncRNA";
NW_016017634.1	Gnomon	exon	436157	437150	.	+	.	transcript_id "XR_001767128.1"; gene_id "ncbi_108003886"; gene_name "ncbi_108003886"; transcript_biotype "lncRNA";
NW_016017634.1	Gnomon	exon	436157	437150	.	+	.	transcript_id "XR_001767129.1"; gene_id "ncbi_108003886"; gene_name "ncbi_108003886"; transcript_biotype "lncRNA";
NW_016017634.1	Gnomon	exon	438369	438504	.	+	.	transcript_id "XR_001767127.1"; gene_id "ncbi_108003885"; gene_name "ncbi_108003885"; transcript_biotype "lncRNA";
NW_016017634.1	Gnomon	exon	438600	438702	.	+	.	transcript_id "XR_001767127.1"; gene_id "ncbi_108003885"; gene_name "ncbi_108003885"; transcript_biotype "lncRNA";
NW_016017634.1	Gnomon	exon	438796	438965	.	+	.	transcript_id "XR_001767127.1"; gene_id "ncbi_108003885"; gene_name "ncbi_108003885"; transcript_biotype "lncRNA";
NW_016017634.1	Gnomon	exon	440168	440248	.	+	.	transcript_id "XR_001767132.1"; gene_id "ncbi_108003888"; gene_name "ncbi_108003888"; transcript_biotype "lncRNA";
NW_016017634.1	Gnomon	exon	440317	442229	.	+	.	transcript_id "XR_001767132.1"; gene_id "ncbi_108003888"; gene_name "ncbi_108003888"; transcript_biotype "lncRNA";
NW_016017669.1	Gnomon	exon	1272	1585	.	-	.	transcript_id "XR_001767144.1"; gene_id "ncbi_108003956"; gene_name "ncbi_108003956"; transcript_biotype "lncRNA";
NW_016017669.1	Gnomon	exon	1665	1756	.	-	.	transcript_id "XR_001767144.1"; gene_id "ncbi_108003956"; gene_name "ncbi_108003956"; transcript_biotype "lncRNA";
NW_016017669.1	Gnomon	exon	1835	1904	.	-	.	transcript_id "XR_001767144.1"; gene_id "ncbi_108003956"; gene_name "ncbi_108003956"; transcript_biotype "lncRNA";
NW_016017678.1	Gnomon	exon	125254	125531	.	+	.	transcript_id "XR_001767149.1"; gene_id "ncbi_108003988"; gene_name "ncbi_108003988"; transcript_biotype "lncRNA";
NW_016017678.1	Gnomon	exon	126265	126535	.	+	.	transcript_id "XR_001767149.1"; gene_id "ncbi_108003988"; gene_name "ncbi_108003988"; transcript_biotype "lncRNA";
NW_016017678.1	Gnomon	exon	127708	128125	.	+	.	transcript_id "XR_001767149.1"; gene_id "ncbi_108003988"; gene_name "ncbi_108003988"; transcript_biotype "lncRNA";
NW_016017678.1	Gnomon	exon	151415	151842	.	+	.	transcript_id "XR_001767146.1"; gene_id "ncbi_108003980"; gene_name "ncbi_108003980"; transcript_biotype "lncRNA";
NW_016017678.1	Gnomon	exon	151931	152496	.	+	.	transcript_id "XR_001767146.1"; gene_id "ncbi_108003980"; gene_name "ncbi_108003980"; transcript_biotype "lncRNA";
NW_016017678.1	Gnomon	exon	153231	154184	.	+	.	transcript_id "XR_001767146.1"; gene_id "ncbi_108003980"; gene_name "ncbi_108003980"; transcript_biotype "lncRNA";
NW_016017678.1	Gnomon	exon	660470	660558	.	-	.	transcript_id "XR_001767150.1"; gene_id "ncbi_108004001"; gene_name "ncbi_108004001"; transcript_biotype "lncRNA";
NW_016017678.1	Gnomon	exon	660647	660783	.	-	.	transcript_id "XR_001767150.1"; gene_id "ncbi_108004001"; gene_name "ncbi_108004001"; transcript_biotype "lncRNA";
NW_016017678.1	Gnomon	exon	662874	663240	.	-	.	transcript_id "XR_001767150.1"; gene_id "ncbi_108004001"; gene_name "ncbi_108004001"; transcript_biotype "lncRNA";
NW_016017678.1	Gnomon	exon	947243	948340	.	-	.	transcript_id "XR_001767153.1"; gene_id "ncbi_108004013"; gene_name "ncbi_108004013"; transcript_biotype "lncRNA";
NW_016017678.1	Gnomon	exon	951243	951357	.	-	.	transcript_id "XR_001767153.1"; gene_id "ncbi_108004013"; gene_name "ncbi_108004013"; transcript_biotype "lncRNA";
NW_016017678.1	Gnomon	exon	959157	959808	.	-	.	transcript_id "XR_001767152.1"; gene_id "ncbi_108004012"; gene_name "ncbi_108004012"; transcript_biotype "lncRNA";
NW_016017678.1	Gnomon	exon	959889	960148	.	-	.	transcript_id "XR_001767152.1"; gene_id "ncbi_108004012"; gene_name "ncbi_108004012"; transcript_biotype "lncRNA";
NW_016017678.1	Gnomon	exon	960230	960660	.	-	.	transcript_id "XR_001767152.1"; gene_id "ncbi_108004012"; gene_name "ncbi_108004012"; transcript_biotype "lncRNA";
NW_016017678.1	Gnomon	exon	1013125	1013349	.	-	.	transcript_id "XR_001767159.1"; gene_id "ncbi_108004056"; gene_name "ncbi_108004056"; transcript_biotype "lncRNA";
NW_016017678.1	Gnomon	exon	1013545	1013793	.	-	.	transcript_id "XR_001767159.1"; gene_id "ncbi_108004056"; gene_name "ncbi_108004056"; transcript_biotype "lncRNA";
NW_016017678.1	Gnomon	exon	1013876	1013966	.	-	.	transcript_id "XR_001767159.1"; gene_id "ncbi_108004056"; gene_name "ncbi_108004056"; transcript_biotype "lncRNA";
NW_016017678.1	Gnomon	exon	1391752	1391923	.	+	.	transcript_id "XR_001767157.1"; gene_id "ncbi_108004032"; gene_name "ncbi_108004032"; transcript_biotype "lncRNA";
NW_016017678.1	Gnomon	exon	1402948	1403002	.	+	.	transcript_id "XR_001767157.1"; gene_id "ncbi_108004032"; gene_name "ncbi_108004032"; transcript_biotype "lncRNA";
NW_016017678.1	Gnomon	exon	1419281	1419366	.	+	.	transcript_id "XR_001767157.1"; gene_id "ncbi_108004032"; gene_name "ncbi_108004032"; transcript_biotype "lncRNA";
NW_016017678.1	Gnomon	exon	1426242	1426374	.	+	.	transcript_id "XR_001767157.1"; gene_id "ncbi_108004032"; gene_name "ncbi_108004032"; transcript_biotype "lncRNA";
NW_016017678.1	Gnomon	exon	1547339	1547692	.	-	.	transcript_id "XR_001767145.1"; gene_id "ncbi_108003979"; gene_name "ncbi_108003979"; transcript_biotype "lncRNA";
NW_016017678.1	Gnomon	exon	1548062	1548309	.	-	.	transcript_id "XR_001767145.1"; gene_id "ncbi_108003979"; gene_name "ncbi_108003979"; transcript_biotype "lncRNA";
NW_016017678.1	Gnomon	exon	1548376	1548445	.	-	.	transcript_id "XR_001767145.1"; gene_id "ncbi_108003979"; gene_name "ncbi_108003979"; transcript_biotype "lncRNA";
NW_016017678.1	Gnomon	exon	1548952	1549141	.	-	.	transcript_id "XR_001767145.1"; gene_id "ncbi_108003979"; gene_name "ncbi_108003979"; transcript_biotype "lncRNA";
NW_016017678.1	Gnomon	exon	1549211	1550055	.	-	.	transcript_id "XR_001767145.1"; gene_id "ncbi_108003979"; gene_name "ncbi_108003979"; transcript_biotype "lncRNA";
NW_016017678.1	Gnomon	exon	1883750	1883843	.	-	.	transcript_id "XR_001767156.1"; gene_id "ncbi_108004030"; gene_name "ncbi_108004030"; transcript_biotype "lncRNA";
NW_016017678.1	Gnomon	exon	1883919	1884086	.	-	.	transcript_id "XR_001767156.1"; gene_id "ncbi_108004030"; gene_name "ncbi_108004030"; transcript_biotype "lncRNA";
NW_016017678.1	Gnomon	exon	1884304	1887056	.	-	.	transcript_id "XR_001767156.1"; gene_id "ncbi_108004030"; gene_name "ncbi_108004030"; transcript_biotype "lncRNA";
NW_016017678.1	Gnomon	exon	2461620	2461750	.	+	.	transcript_id "XR_001767155.1"; gene_id "ncbi_108004019"; gene_name "ncbi_108004019"; transcript_biotype "lncRNA";
NW_016017678.1	Gnomon	exon	2461993	2462258	.	+	.	transcript_id "XR_001767155.1"; gene_id "ncbi_108004019"; gene_name "ncbi_108004019"; transcript_biotype "lncRNA";
NW_016017678.1	Gnomon	exon	2770200	2770593	.	-	.	transcript_id "XR_001767148.1"; gene_id "ncbi_108003986"; gene_name "ncbi_108003986"; transcript_biotype "lncRNA";
NW_016017678.1	Gnomon	exon	2770200	2770593	.	-	.	transcript_id "XR_001767147.1"; gene_id "ncbi_108003986"; gene_name "ncbi_108003986"; transcript_biotype "lncRNA";
NW_016017678.1	Gnomon	exon	2770754	2772234	.	-	.	transcript_id "XR_001767148.1"; gene_id "ncbi_108003986"; gene_name "ncbi_108003986"; transcript_biotype "lncRNA";
NW_016017678.1	Gnomon	exon	2770754	2773324	.	-	.	transcript_id "XR_001767147.1"; gene_id "ncbi_108003986"; gene_name "ncbi_108003986"; transcript_biotype "lncRNA";
NW_016017678.1	Gnomon	exon	2772314	2773324	.	-	.	transcript_id "XR_001767148.1"; gene_id "ncbi_108003986"; gene_name "ncbi_108003986"; transcript_biotype "lncRNA";
NW_016017678.1	Gnomon	exon	3303231	3303420	.	+	.	transcript_id "XR_001767158.1"; gene_id "ncbi_108004041"; gene_name "ncbi_108004041"; transcript_biotype "lncRNA";
NW_016017678.1	Gnomon	exon	3303497	3303621	.	+	.	transcript_id "XR_001767158.1"; gene_id "ncbi_108004041"; gene_name "ncbi_108004041"; transcript_biotype "lncRNA";
NW_016017678.1	Gnomon	exon	3305971	3306567	.	+	.	transcript_id "XR_001767158.1"; gene_id "ncbi_108004041"; gene_name "ncbi_108004041"; transcript_biotype "lncRNA";
NW_016017679.1	Gnomon	exon	463716	464476	.	+	.	transcript_id "XR_001767162.1"; gene_id "ncbi_108004073"; gene_name "ncbi_108004073"; transcript_biotype "lncRNA";
NW_016017679.1	Gnomon	exon	464565	464945	.	+	.	transcript_id "XR_001767162.1"; gene_id "ncbi_108004073"; gene_name "ncbi_108004073"; transcript_biotype "lncRNA";
NW_016017679.1	Gnomon	exon	468191	468280	.	+	.	transcript_id "XR_001767168.1"; gene_id "ncbi_108004092"; gene_name "ncbi_108004092"; transcript_biotype "lncRNA";
NW_016017679.1	Gnomon	exon	468523	468720	.	+	.	transcript_id "XR_001767168.1"; gene_id "ncbi_108004092"; gene_name "ncbi_108004092"; transcript_biotype "lncRNA";
NW_016017690.1	Gnomon	exon	187027	187246	.	+	.	transcript_id "XR_001767175.1"; gene_id "ncbi_108004127"; gene_name "ncbi_108004127"; transcript_biotype "lncRNA";
NW_016017690.1	Gnomon	exon	187652	187756	.	+	.	transcript_id "XR_001767175.1"; gene_id "ncbi_108004127"; gene_name "ncbi_108004127"; transcript_biotype "lncRNA";
NW_016017690.1	Gnomon	exon	476549	476779	.	-	.	transcript_id "XR_001767176.1"; gene_id "ncbi_108004134"; gene_name "ncbi_108004134"; transcript_biotype "lncRNA";
NW_016017690.1	Gnomon	exon	478239	478467	.	-	.	transcript_id "XR_001767176.1"; gene_id "ncbi_108004134"; gene_name "ncbi_108004134"; transcript_biotype "lncRNA";
NW_016017690.1	Gnomon	exon	478747	478827	.	-	.	transcript_id "XR_001767176.1"; gene_id "ncbi_108004134"; gene_name "ncbi_108004134"; transcript_biotype "lncRNA";
NW_016017690.1	Gnomon	exon	488994	493257	.	-	.	transcript_id "XR_001767177.1"; gene_id "ncbi_108004143"; gene_name "ncbi_108004143"; transcript_biotype "lncRNA";
NW_016017690.1	Gnomon	exon	493435	494181	.	-	.	transcript_id "XR_001767177.1"; gene_id "ncbi_108004143"; gene_name "ncbi_108004143"; transcript_biotype "lncRNA";
NW_016017701.1	Gnomon	exon	341843	341929	.	+	.	transcript_id "XR_001767188.1"; gene_id "ncbi_108004184"; gene_name "ncbi_108004184"; transcript_biotype "lncRNA";
NW_016017701.1	Gnomon	exon	345974	346105	.	+	.	transcript_id "XR_001767188.1"; gene_id "ncbi_108004184"; gene_name "ncbi_108004184"; transcript_biotype "lncRNA";
NW_016017701.1	Gnomon	exon	347478	347518	.	+	.	transcript_id "XR_001767188.1"; gene_id "ncbi_108004184"; gene_name "ncbi_108004184"; transcript_biotype "lncRNA";
NW_016017701.1	Gnomon	exon	437311	437828	.	+	.	transcript_id "XR_001767187.1"; gene_id "ncbi_108004174"; gene_name "ncbi_108004174"; transcript_biotype "lncRNA";
NW_016017701.1	Gnomon	exon	441894	443739	.	+	.	transcript_id "XR_001767186.1"; gene_id "ncbi_108004174"; gene_name "ncbi_108004174"; transcript_biotype "lncRNA";
NW_016017701.1	Gnomon	exon	443634	443739	.	+	.	transcript_id "XR_001767187.1"; gene_id "ncbi_108004174"; gene_name "ncbi_108004174"; transcript_biotype "lncRNA";
NW_016017701.1	Gnomon	exon	443807	443921	.	+	.	transcript_id "XR_001767187.1"; gene_id "ncbi_108004174"; gene_name "ncbi_108004174"; transcript_biotype "lncRNA";
NW_016017701.1	Gnomon	exon	443807	443921	.	+	.	transcript_id "XR_001767186.1"; gene_id "ncbi_108004174"; gene_name "ncbi_108004174"; transcript_biotype "lncRNA";
NW_016017701.1	Gnomon	exon	444206	444293	.	+	.	transcript_id "XR_001767187.1"; gene_id "ncbi_108004174"; gene_name "ncbi_108004174"; transcript_biotype "lncRNA";
NW_016017701.1	Gnomon	exon	444206	444293	.	+	.	transcript_id "XR_001767186.1"; gene_id "ncbi_108004174"; gene_name "ncbi_108004174"; transcript_biotype "lncRNA";
NW_016017709.1	Gnomon	exon	5242	5700	.	-	.	transcript_id "XR_001767189.1"; gene_id "ncbi_108004188"; gene_name "ncbi_108004188"; transcript_biotype "lncRNA";
NW_016017709.1	Gnomon	exon	5861	6166	.	-	.	transcript_id "XR_001767189.1"; gene_id "ncbi_108004188"; gene_name "ncbi_108004188"; transcript_biotype "lncRNA";
NW_016017712.1	Gnomon	exon	423802	423816	.	-	.	transcript_id "XR_001767190.1"; gene_id "ncbi_108004204"; gene_name "ncbi_108004204"; transcript_biotype "lncRNA";
NW_016017712.1	Gnomon	exon	423944	424192	.	-	.	transcript_id "XR_001767190.1"; gene_id "ncbi_108004204"; gene_name "ncbi_108004204"; transcript_biotype "lncRNA";
NW_016017712.1	Gnomon	exon	424423	424455	.	-	.	transcript_id "XR_001767190.1"; gene_id "ncbi_108004204"; gene_name "ncbi_108004204"; transcript_biotype "lncRNA";
NW_016017723.1	Gnomon	exon	285015	285059	.	-	.	transcript_id "XR_001767192.1"; gene_id "ncbi_108004213"; gene_name "ncbi_108004213"; transcript_biotype "lncRNA";
NW_016017723.1	Gnomon	exon	285128	285253	.	-	.	transcript_id "XR_001767192.1"; gene_id "ncbi_108004213"; gene_name "ncbi_108004213"; transcript_biotype "lncRNA";
NW_016017723.1	Gnomon	exon	285365	285524	.	-	.	transcript_id "XR_001767192.1"; gene_id "ncbi_108004213"; gene_name "ncbi_108004213"; transcript_biotype "lncRNA";
NW_016017723.1	Gnomon	exon	440927	441138	.	+	.	transcript_id "XR_001767191.1"; gene_id "ncbi_108004212"; gene_name "ncbi_108004212"; transcript_biotype "lncRNA";
NW_016017723.1	Gnomon	exon	441221	441314	.	+	.	transcript_id "XR_001767191.1"; gene_id "ncbi_108004212"; gene_name "ncbi_108004212"; transcript_biotype "lncRNA";
NW_016017723.1	Gnomon	exon	441587	441711	.	+	.	transcript_id "XR_001767191.1"; gene_id "ncbi_108004212"; gene_name "ncbi_108004212"; transcript_biotype "lncRNA";
NW_016017723.1	Gnomon	exon	441854	442216	.	+	.	transcript_id "XR_001767191.1"; gene_id "ncbi_108004212"; gene_name "ncbi_108004212"; transcript_biotype "lncRNA";
NW_016017723.1	Gnomon	exon	450337	450610	.	-	.	transcript_id "XR_001767193.1"; gene_id "ncbi_108004215"; gene_name "ncbi_108004215"; transcript_biotype "lncRNA";
NW_016017723.1	Gnomon	exon	450718	452054	.	-	.	transcript_id "XR_001767193.1"; gene_id "ncbi_108004215"; gene_name "ncbi_108004215"; transcript_biotype "lncRNA";
NW_016017727.1	Gnomon	exon	239	334	.	+	.	transcript_id "XR_001767194.1"; gene_id "ncbi_108004220"; gene_name "ncbi_108004220"; transcript_biotype "lncRNA";
NW_016017727.1	Gnomon	exon	2050	2348	.	+	.	transcript_id "XR_001767194.1"; gene_id "ncbi_108004220"; gene_name "ncbi_108004220"; transcript_biotype "lncRNA";
NW_016017734.1	Gnomon	exon	50	527	.	-	.	transcript_id "XR_001767202.1"; gene_id "ncbi_108004239"; gene_name "ncbi_108004239"; transcript_biotype "lncRNA";
NW_016017734.1	Gnomon	exon	50	536	.	-	.	transcript_id "XR_001767198.1"; gene_id "ncbi_108004239"; gene_name "ncbi_108004239"; transcript_biotype "lncRNA";
NW_016017734.1	Gnomon	exon	50	536	.	-	.	transcript_id "XR_001767199.1"; gene_id "ncbi_108004239"; gene_name "ncbi_108004239"; transcript_biotype "lncRNA";
NW_016017734.1	Gnomon	exon	50	536	.	-	.	transcript_id "XR_001767201.1"; gene_id "ncbi_108004239"; gene_name "ncbi_108004239"; transcript_biotype "lncRNA";
NW_016017734.1	Gnomon	exon	50	536	.	-	.	transcript_id "XR_001767200.1"; gene_id "ncbi_108004239"; gene_name "ncbi_108004239"; transcript_biotype "lncRNA";
NW_016017734.1	Gnomon	exon	50	536	.	-	.	transcript_id "XR_001767203.1"; gene_id "ncbi_108004239"; gene_name "ncbi_108004239"; transcript_biotype "lncRNA";
NW_016017734.1	Gnomon	exon	50	536	.	-	.	transcript_id "XR_001767204.1"; gene_id "ncbi_108004239"; gene_name "ncbi_108004239"; transcript_biotype "lncRNA";
NW_016017734.1	Gnomon	exon	50	536	.	-	.	transcript_id "XR_001767197.1"; gene_id "ncbi_108004239"; gene_name "ncbi_108004239"; transcript_biotype "lncRNA";
NW_016017734.1	Gnomon	exon	805	876	.	-	.	transcript_id "XR_001767198.1"; gene_id "ncbi_108004239"; gene_name "ncbi_108004239"; transcript_biotype "lncRNA";
NW_016017734.1	Gnomon	exon	805	876	.	-	.	transcript_id "XR_001767199.1"; gene_id "ncbi_108004239"; gene_name "ncbi_108004239"; transcript_biotype "lncRNA";
NW_016017734.1	Gnomon	exon	805	876	.	-	.	transcript_id "XR_001767201.1"; gene_id "ncbi_108004239"; gene_name "ncbi_108004239"; transcript_biotype "lncRNA";
NW_016017734.1	Gnomon	exon	805	876	.	-	.	transcript_id "XR_001767200.1"; gene_id "ncbi_108004239"; gene_name "ncbi_108004239"; transcript_biotype "lncRNA";
NW_016017734.1	Gnomon	exon	805	876	.	-	.	transcript_id "XR_001767203.1"; gene_id "ncbi_108004239"; gene_name "ncbi_108004239"; transcript_biotype "lncRNA";
NW_016017734.1	Gnomon	exon	805	876	.	-	.	transcript_id "XR_001767204.1"; gene_id "ncbi_108004239"; gene_name "ncbi_108004239"; transcript_biotype "lncRNA";
NW_016017734.1	Gnomon	exon	805	876	.	-	.	transcript_id "XR_001767202.1"; gene_id "ncbi_108004239"; gene_name "ncbi_108004239"; transcript_biotype "lncRNA";
NW_016017734.1	Gnomon	exon	805	876	.	-	.	transcript_id "XR_001767197.1"; gene_id "ncbi_108004239"; gene_name "ncbi_108004239"; transcript_biotype "lncRNA";
NW_016017734.1	Gnomon	exon	952	1129	.	-	.	transcript_id "XR_001767203.1"; gene_id "ncbi_108004239"; gene_name "ncbi_108004239"; transcript_biotype "lncRNA";
NW_016017734.1	Gnomon	exon	952	1133	.	-	.	transcript_id "XR_001767198.1"; gene_id "ncbi_108004239"; gene_name "ncbi_108004239"; transcript_biotype "lncRNA";
NW_016017734.1	Gnomon	exon	952	1133	.	-	.	transcript_id "XR_001767199.1"; gene_id "ncbi_108004239"; gene_name "ncbi_108004239"; transcript_biotype "lncRNA";
NW_016017734.1	Gnomon	exon	952	1133	.	-	.	transcript_id "XR_001767201.1"; gene_id "ncbi_108004239"; gene_name "ncbi_108004239"; transcript_biotype "lncRNA";
NW_016017734.1	Gnomon	exon	952	1133	.	-	.	transcript_id "XR_001767200.1"; gene_id "ncbi_108004239"; gene_name "ncbi_108004239"; transcript_biotype "lncRNA";
NW_016017734.1	Gnomon	exon	952	1133	.	-	.	transcript_id "XR_001767202.1"; gene_id "ncbi_108004239"; gene_name "ncbi_108004239"; transcript_biotype "lncRNA";
NW_016017734.1	Gnomon	exon	952	1133	.	-	.	transcript_id "XR_001767197.1"; gene_id "ncbi_108004239"; gene_name "ncbi_108004239"; transcript_biotype "lncRNA";
NW_016017734.1	Gnomon	exon	970	1133	.	-	.	transcript_id "XR_001767204.1"; gene_id "ncbi_108004239"; gene_name "ncbi_108004239"; transcript_biotype "lncRNA";
NW_016017734.1	Gnomon	exon	1209	1360	.	-	.	transcript_id "XR_001767200.1"; gene_id "ncbi_108004239"; gene_name "ncbi_108004239"; transcript_biotype "lncRNA";
NW_016017734.1	Gnomon	exon	1209	1474	.	-	.	transcript_id "XR_001767201.1"; gene_id "ncbi_108004239"; gene_name "ncbi_108004239"; transcript_biotype "lncRNA";
NW_016017734.1	Gnomon	exon	1209	1671	.	-	.	transcript_id "XR_001767198.1"; gene_id "ncbi_108004239"; gene_name "ncbi_108004239"; transcript_biotype "lncRNA";
NW_016017734.1	Gnomon	exon	1209	1671	.	-	.	transcript_id "XR_001767199.1"; gene_id "ncbi_108004239"; gene_name "ncbi_108004239"; transcript_biotype "lncRNA";
NW_016017734.1	Gnomon	exon	1209	1671	.	-	.	transcript_id "XR_001767203.1"; gene_id "ncbi_108004239"; gene_name "ncbi_108004239"; transcript_biotype "lncRNA";
NW_016017734.1	Gnomon	exon	1209	1671	.	-	.	transcript_id "XR_001767204.1"; gene_id "ncbi_108004239"; gene_name "ncbi_108004239"; transcript_biotype "lncRNA";
NW_016017734.1	Gnomon	exon	1209	1671	.	-	.	transcript_id "XR_001767202.1"; gene_id "ncbi_108004239"; gene_name "ncbi_108004239"; transcript_biotype "lncRNA";
NW_016017734.1	Gnomon	exon	1209	1671	.	-	.	transcript_id "XR_001767197.1"; gene_id "ncbi_108004239"; gene_name "ncbi_108004239"; transcript_biotype "lncRNA";
NW_016017734.1	Gnomon	exon	1437	1671	.	-	.	transcript_id "XR_001767200.1"; gene_id "ncbi_108004239"; gene_name "ncbi_108004239"; transcript_biotype "lncRNA";
NW_016017734.1	Gnomon	exon	1535	1671	.	-	.	transcript_id "XR_001767201.1"; gene_id "ncbi_108004239"; gene_name "ncbi_108004239"; transcript_biotype "lncRNA";
NW_016017734.1	Gnomon	exon	1751	2005	.	-	.	transcript_id "XR_001767198.1"; gene_id "ncbi_108004239"; gene_name "ncbi_108004239"; transcript_biotype "lncRNA";
NW_016017734.1	Gnomon	exon	1751	2005	.	-	.	transcript_id "XR_001767199.1"; gene_id "ncbi_108004239"; gene_name "ncbi_108004239"; transcript_biotype "lncRNA";
NW_016017734.1	Gnomon	exon	1751	3105	.	-	.	transcript_id "XR_001767201.1"; gene_id "ncbi_108004239"; gene_name "ncbi_108004239"; transcript_biotype "lncRNA";
NW_016017734.1	Gnomon	exon	1751	3105	.	-	.	transcript_id "XR_001767200.1"; gene_id "ncbi_108004239"; gene_name "ncbi_108004239"; transcript_biotype "lncRNA";
NW_016017734.1	Gnomon	exon	1751	3105	.	-	.	transcript_id "XR_001767203.1"; gene_id "ncbi_108004239"; gene_name "ncbi_108004239"; transcript_biotype "lncRNA";
NW_016017734.1	Gnomon	exon	1751	3105	.	-	.	transcript_id "XR_001767204.1"; gene_id "ncbi_108004239"; gene_name "ncbi_108004239"; transcript_biotype "lncRNA";
NW_016017734.1	Gnomon	exon	1751	3105	.	-	.	transcript_id "XR_001767202.1"; gene_id "ncbi_108004239"; gene_name "ncbi_108004239"; transcript_biotype "lncRNA";
NW_016017734.1	Gnomon	exon	1751	3105	.	-	.	transcript_id "XR_001767197.1"; gene_id "ncbi_108004239"; gene_name "ncbi_108004239"; transcript_biotype "lncRNA";
NW_016017734.1	Gnomon	exon	3017	3105	.	-	.	transcript_id "XR_001767199.1"; gene_id "ncbi_108004239"; gene_name "ncbi_108004239"; transcript_biotype "lncRNA";
NW_016017734.1	Gnomon	exon	3252	3313	.	-	.	transcript_id "XR_001767198.1"; gene_id "ncbi_108004239"; gene_name "ncbi_108004239"; transcript_biotype "lncRNA";
NW_016017734.1	Gnomon	exon	3252	3313	.	-	.	transcript_id "XR_001767199.1"; gene_id "ncbi_108004239"; gene_name "ncbi_108004239"; transcript_biotype "lncRNA";
NW_016017734.1	Gnomon	exon	3252	3313	.	-	.	transcript_id "XR_001767201.1"; gene_id "ncbi_108004239"; gene_name "ncbi_108004239"; transcript_biotype "lncRNA";
NW_016017734.1	Gnomon	exon	3252	3313	.	-	.	transcript_id "XR_001767200.1"; gene_id "ncbi_108004239"; gene_name "ncbi_108004239"; transcript_biotype "lncRNA";
NW_016017734.1	Gnomon	exon	3252	3313	.	-	.	transcript_id "XR_001767203.1"; gene_id "ncbi_108004239"; gene_name "ncbi_108004239"; transcript_biotype "lncRNA";
NW_016017734.1	Gnomon	exon	3252	3313	.	-	.	transcript_id "XR_001767204.1"; gene_id "ncbi_108004239"; gene_name "ncbi_108004239"; transcript_biotype "lncRNA";
NW_016017734.1	Gnomon	exon	3252	3313	.	-	.	transcript_id "XR_001767202.1"; gene_id "ncbi_108004239"; gene_name "ncbi_108004239"; transcript_biotype "lncRNA";
NW_016017734.1	Gnomon	exon	3252	3313	.	-	.	transcript_id "XR_001767197.1"; gene_id "ncbi_108004239"; gene_name "ncbi_108004239"; transcript_biotype "lncRNA";
NW_016017734.1	Gnomon	exon	3681	3861	.	-	.	transcript_id "XR_001767198.1"; gene_id "ncbi_108004239"; gene_name "ncbi_108004239"; transcript_biotype "lncRNA";
NW_016017734.1	Gnomon	exon	3681	3861	.	-	.	transcript_id "XR_001767199.1"; gene_id "ncbi_108004239"; gene_name "ncbi_108004239"; transcript_biotype "lncRNA";
NW_016017734.1	Gnomon	exon	3681	3861	.	-	.	transcript_id "XR_001767201.1"; gene_id "ncbi_108004239"; gene_name "ncbi_108004239"; transcript_biotype "lncRNA";
NW_016017734.1	Gnomon	exon	3681	3861	.	-	.	transcript_id "XR_001767200.1"; gene_id "ncbi_108004239"; gene_name "ncbi_108004239"; transcript_biotype "lncRNA";
NW_016017734.1	Gnomon	exon	3681	3861	.	-	.	transcript_id "XR_001767203.1"; gene_id "ncbi_108004239"; gene_name "ncbi_108004239"; transcript_biotype "lncRNA";
NW_016017734.1	Gnomon	exon	3681	3861	.	-	.	transcript_id "XR_001767204.1"; gene_id "ncbi_108004239"; gene_name "ncbi_108004239"; transcript_biotype "lncRNA";
NW_016017734.1	Gnomon	exon	3681	3861	.	-	.	transcript_id "XR_001767202.1"; gene_id "ncbi_108004239"; gene_name "ncbi_108004239"; transcript_biotype "lncRNA";
NW_016017734.1	Gnomon	exon	3681	3861	.	-	.	transcript_id "XR_001767197.1"; gene_id "ncbi_108004239"; gene_name "ncbi_108004239"; transcript_biotype "lncRNA";
NW_016017734.1	Gnomon	exon	4388	4489	.	-	.	transcript_id "XR_001767198.1"; gene_id "ncbi_108004239"; gene_name "ncbi_108004239"; transcript_biotype "lncRNA";
NW_016017734.1	Gnomon	exon	4388	4489	.	-	.	transcript_id "XR_001767199.1"; gene_id "ncbi_108004239"; gene_name "ncbi_108004239"; transcript_biotype "lncRNA";
NW_016017734.1	Gnomon	exon	4388	4489	.	-	.	transcript_id "XR_001767201.1"; gene_id "ncbi_108004239"; gene_name "ncbi_108004239"; transcript_biotype "lncRNA";
NW_016017734.1	Gnomon	exon	4388	4489	.	-	.	transcript_id "XR_001767200.1"; gene_id "ncbi_108004239"; gene_name "ncbi_108004239"; transcript_biotype "lncRNA";
NW_016017734.1	Gnomon	exon	4388	4489	.	-	.	transcript_id "XR_001767203.1"; gene_id "ncbi_108004239"; gene_name "ncbi_108004239"; transcript_biotype "lncRNA";
NW_016017734.1	Gnomon	exon	4388	4489	.	-	.	transcript_id "XR_001767204.1"; gene_id "ncbi_108004239"; gene_name "ncbi_108004239"; transcript_biotype "lncRNA";
NW_016017734.1	Gnomon	exon	4388	4489	.	-	.	transcript_id "XR_001767202.1"; gene_id "ncbi_108004239"; gene_name "ncbi_108004239"; transcript_biotype "lncRNA";
NW_016017734.1	Gnomon	exon	4388	4489	.	-	.	transcript_id "XR_001767197.1"; gene_id "ncbi_108004239"; gene_name "ncbi_108004239"; transcript_biotype "lncRNA";
NW_016017734.1	Gnomon	exon	55760	56130	.	-	.	transcript_id "XR_001767196.1"; gene_id "ncbi_108004230"; gene_name "ncbi_108004230"; transcript_biotype "lncRNA";
NW_016017734.1	Gnomon	exon	56209	56274	.	-	.	transcript_id "XR_001767196.1"; gene_id "ncbi_108004230"; gene_name "ncbi_108004230"; transcript_biotype "lncRNA";
NW_016017745.1	Gnomon	exon	170647	172003	.	+	.	transcript_id "XR_001767212.1"; gene_id "ncbi_108004284"; gene_name "ncbi_108004284"; transcript_biotype "lncRNA";
NW_016017745.1	Gnomon	exon	180432	181347	.	+	.	transcript_id "XR_001767212.1"; gene_id "ncbi_108004284"; gene_name "ncbi_108004284"; transcript_biotype "lncRNA";
NW_016017745.1	Gnomon	exon	223276	223638	.	-	.	transcript_id "XR_001767211.1"; gene_id "ncbi_108004279"; gene_name "ncbi_108004279"; transcript_biotype "lncRNA";
NW_016017745.1	Gnomon	exon	223738	223805	.	-	.	transcript_id "XR_001767211.1"; gene_id "ncbi_108004279"; gene_name "ncbi_108004279"; transcript_biotype "lncRNA";
NW_016017745.1	Gnomon	exon	258921	259352	.	+	.	transcript_id "XR_001767210.1"; gene_id "ncbi_108004269"; gene_name "ncbi_108004269"; transcript_biotype "lncRNA";
NW_016017745.1	Gnomon	exon	259753	259848	.	+	.	transcript_id "XR_001767210.1"; gene_id "ncbi_108004269"; gene_name "ncbi_108004269"; transcript_biotype "lncRNA";
NW_016017745.1	Gnomon	exon	259924	259963	.	+	.	transcript_id "XR_001767210.1"; gene_id "ncbi_108004269"; gene_name "ncbi_108004269"; transcript_biotype "lncRNA";
NW_016017745.1	Gnomon	exon	372271	373011	.	-	.	transcript_id "XR_001767206.1"; gene_id "ncbi_108004259"; gene_name "ncbi_108004259"; transcript_biotype "lncRNA";
NW_016017745.1	Gnomon	exon	373290	373646	.	-	.	transcript_id "XR_001767206.1"; gene_id "ncbi_108004259"; gene_name "ncbi_108004259"; transcript_biotype "lncRNA";
NW_016017745.1	Gnomon	exon	373729	374660	.	-	.	transcript_id "XR_001767206.1"; gene_id "ncbi_108004259"; gene_name "ncbi_108004259"; transcript_biotype "lncRNA";
NW_016017754.1	Gnomon	exon	84	125	.	+	.	transcript_id "XR_001767213.1"; gene_id "ncbi_108004292"; gene_name "ncbi_108004292"; transcript_biotype "lncRNA";
NW_016017754.1	Gnomon	exon	223	351	.	+	.	transcript_id "XR_001767213.1"; gene_id "ncbi_108004292"; gene_name "ncbi_108004292"; transcript_biotype "lncRNA";
NW_016017754.1	Gnomon	exon	1091	1194	.	+	.	transcript_id "XR_001767213.1"; gene_id "ncbi_108004292"; gene_name "ncbi_108004292"; transcript_biotype "lncRNA";
NW_016017757.1	Gnomon	exon	2309	2492	.	-	.	transcript_id "XR_001767214.1"; gene_id "ncbi_108004317"; gene_name "ncbi_108004317"; transcript_biotype "lncRNA";
NW_016017757.1	Gnomon	exon	3147	3266	.	-	.	transcript_id "XR_001767214.1"; gene_id "ncbi_108004317"; gene_name "ncbi_108004317"; transcript_biotype "lncRNA";
NW_016017757.1	Gnomon	exon	3390	3538	.	-	.	transcript_id "XR_001767214.1"; gene_id "ncbi_108004317"; gene_name "ncbi_108004317"; transcript_biotype "lncRNA";
NW_016017767.1	Gnomon	exon	32222	32382	.	-	.	transcript_id "XR_001767215.1"; gene_id "ncbi_108004324"; gene_name "ncbi_108004324"; transcript_biotype "lncRNA";
NW_016017767.1	Gnomon	exon	36782	36929	.	-	.	transcript_id "XR_001767215.1"; gene_id "ncbi_108004324"; gene_name "ncbi_108004324"; transcript_biotype "lncRNA";
NW_016017767.1	Gnomon	exon	298560	299181	.	-	.	transcript_id "XR_001767217.1"; gene_id "ncbi_108004340"; gene_name "ncbi_108004340"; transcript_biotype "lncRNA";
NW_016017767.1	Gnomon	exon	298560	299593	.	-	.	transcript_id "XR_001767216.1"; gene_id "ncbi_108004340"; gene_name "ncbi_108004340"; transcript_biotype "lncRNA";
NW_016017767.1	Gnomon	exon	299369	299593	.	-	.	transcript_id "XR_001767217.1"; gene_id "ncbi_108004340"; gene_name "ncbi_108004340"; transcript_biotype "lncRNA";
NW_016017767.1	Gnomon	exon	299679	300564	.	-	.	transcript_id "XR_001767217.1"; gene_id "ncbi_108004340"; gene_name "ncbi_108004340"; transcript_biotype "lncRNA";
NW_016017767.1	Gnomon	exon	299679	300564	.	-	.	transcript_id "XR_001767216.1"; gene_id "ncbi_108004340"; gene_name "ncbi_108004340"; transcript_biotype "lncRNA";
NW_016017767.1	Gnomon	exon	300647	301167	.	-	.	transcript_id "XR_001767217.1"; gene_id "ncbi_108004340"; gene_name "ncbi_108004340"; transcript_biotype "lncRNA";
NW_016017767.1	Gnomon	exon	300647	301167	.	-	.	transcript_id "XR_001767216.1"; gene_id "ncbi_108004340"; gene_name "ncbi_108004340"; transcript_biotype "lncRNA";
NW_016017767.1	Gnomon	exon	399216	400197	.	-	.	transcript_id "XR_001767220.1"; gene_id "ncbi_108004347"; gene_name "ncbi_108004347"; transcript_biotype "lncRNA";
NW_016017767.1	Gnomon	exon	400283	402062	.	-	.	transcript_id "XR_001767220.1"; gene_id "ncbi_108004347"; gene_name "ncbi_108004347"; transcript_biotype "lncRNA";
NW_016017767.1	Gnomon	exon	402157	403288	.	-	.	transcript_id "XR_001767220.1"; gene_id "ncbi_108004347"; gene_name "ncbi_108004347"; transcript_biotype "lncRNA";
NW_016017778.1	Gnomon	exon	50719	52481	.	-	.	transcript_id "XR_001767221.1"; gene_id "ncbi_108004369"; gene_name "ncbi_108004369"; transcript_biotype "lncRNA";
NW_016017778.1	Gnomon	exon	52566	55776	.	-	.	transcript_id "XR_001767221.1"; gene_id "ncbi_108004369"; gene_name "ncbi_108004369"; transcript_biotype "lncRNA";
NW_016017786.1	Gnomon	exon	232	436	.	+	.	transcript_id "XR_001767225.1"; gene_id "ncbi_108004383"; gene_name "ncbi_108004383"; transcript_biotype "lncRNA";
NW_016017786.1	Gnomon	exon	627	830	.	+	.	transcript_id "XR_001767225.1"; gene_id "ncbi_108004383"; gene_name "ncbi_108004383"; transcript_biotype "lncRNA";
NW_016017786.1	Gnomon	exon	1168	1308	.	+	.	transcript_id "XR_001767226.1"; gene_id "ncbi_108004384"; gene_name "ncbi_108004384"; transcript_biotype "lncRNA";
NW_016017786.1	Gnomon	exon	1403	1571	.	+	.	transcript_id "XR_001767226.1"; gene_id "ncbi_108004384"; gene_name "ncbi_108004384"; transcript_biotype "lncRNA";
NW_016017789.1	Gnomon	exon	663477	663882	.	+	.	transcript_id "XR_001767234.1"; gene_id "ncbi_108004461"; gene_name "ncbi_108004461"; transcript_biotype "lncRNA";
NW_016017789.1	Gnomon	exon	663477	663882	.	+	.	transcript_id "XR_001767236.1"; gene_id "ncbi_108004461"; gene_name "ncbi_108004461"; transcript_biotype "lncRNA";
NW_016017789.1	Gnomon	exon	663477	663882	.	+	.	transcript_id "XR_001767235.1"; gene_id "ncbi_108004461"; gene_name "ncbi_108004461"; transcript_biotype "lncRNA";
NW_016017789.1	Gnomon	exon	663962	664015	.	+	.	transcript_id "XR_001767235.1"; gene_id "ncbi_108004461"; gene_name "ncbi_108004461"; transcript_biotype "lncRNA";
NW_016017789.1	Gnomon	exon	663962	665044	.	+	.	transcript_id "XR_001767234.1"; gene_id "ncbi_108004461"; gene_name "ncbi_108004461"; transcript_biotype "lncRNA";
NW_016017789.1	Gnomon	exon	663962	665044	.	+	.	transcript_id "XR_001767236.1"; gene_id "ncbi_108004461"; gene_name "ncbi_108004461"; transcript_biotype "lncRNA";
NW_016017789.1	Gnomon	exon	664780	665044	.	+	.	transcript_id "XR_001767235.1"; gene_id "ncbi_108004461"; gene_name "ncbi_108004461"; transcript_biotype "lncRNA";
NW_016017789.1	Gnomon	exon	665352	665426	.	+	.	transcript_id "XR_001767236.1"; gene_id "ncbi_108004461"; gene_name "ncbi_108004461"; transcript_biotype "lncRNA";
NW_016017789.1	Gnomon	exon	665352	665739	.	+	.	transcript_id "XR_001767234.1"; gene_id "ncbi_108004461"; gene_name "ncbi_108004461"; transcript_biotype "lncRNA";
NW_016017789.1	Gnomon	exon	665352	665739	.	+	.	transcript_id "XR_001767235.1"; gene_id "ncbi_108004461"; gene_name "ncbi_108004461"; transcript_biotype "lncRNA";
NW_016017789.1	Gnomon	exon	665621	665739	.	+	.	transcript_id "XR_001767236.1"; gene_id "ncbi_108004461"; gene_name "ncbi_108004461"; transcript_biotype "lncRNA";
NW_016017789.1	Gnomon	exon	665901	666043	.	+	.	transcript_id "XR_001767234.1"; gene_id "ncbi_108004461"; gene_name "ncbi_108004461"; transcript_biotype "lncRNA";
NW_016017789.1	Gnomon	exon	665901	666043	.	+	.	transcript_id "XR_001767236.1"; gene_id "ncbi_108004461"; gene_name "ncbi_108004461"; transcript_biotype "lncRNA";
NW_016017789.1	Gnomon	exon	665901	666043	.	+	.	transcript_id "XR_001767235.1"; gene_id "ncbi_108004461"; gene_name "ncbi_108004461"; transcript_biotype "lncRNA";
NW_016017789.1	Gnomon	exon	1080063	1080148	.	+	.	transcript_id "XR_001767233.1"; gene_id "ncbi_108004442"; gene_name "ncbi_108004442"; transcript_biotype "lncRNA";
NW_016017789.1	Gnomon	exon	1080290	1082658	.	+	.	transcript_id "XR_001767233.1"; gene_id "ncbi_108004442"; gene_name "ncbi_108004442"; transcript_biotype "lncRNA";
NW_016017789.1	Gnomon	exon	1364205	1364663	.	+	.	transcript_id "XR_001767230.1"; gene_id "ncbi_108004432"; gene_name "ncbi_108004432"; transcript_biotype "lncRNA";
NW_016017789.1	Gnomon	exon	1364779	1365782	.	+	.	transcript_id "XR_001767230.1"; gene_id "ncbi_108004432"; gene_name "ncbi_108004432"; transcript_biotype "lncRNA";
NW_016017789.1	Gnomon	exon	1489478	1489597	.	+	.	transcript_id "XR_001767227.1"; gene_id "ncbi_108004419"; gene_name "ncbi_108004419"; transcript_biotype "lncRNA";
NW_016017789.1	Gnomon	exon	1489478	1489597	.	+	.	transcript_id "XR_001767228.1"; gene_id "ncbi_108004419"; gene_name "ncbi_108004419"; transcript_biotype "lncRNA";
NW_016017789.1	Gnomon	exon	1511167	1511225	.	+	.	transcript_id "XR_001767227.1"; gene_id "ncbi_108004419"; gene_name "ncbi_108004419"; transcript_biotype "lncRNA";
NW_016017789.1	Gnomon	exon	1511167	1511225	.	+	.	transcript_id "XR_001767228.1"; gene_id "ncbi_108004419"; gene_name "ncbi_108004419"; transcript_biotype "lncRNA";
NW_016017789.1	Gnomon	exon	1511612	1512058	.	+	.	transcript_id "XR_001767227.1"; gene_id "ncbi_108004419"; gene_name "ncbi_108004419"; transcript_biotype "lncRNA";
NW_016017789.1	Gnomon	exon	1511652	1512058	.	+	.	transcript_id "XR_001767228.1"; gene_id "ncbi_108004419"; gene_name "ncbi_108004419"; transcript_biotype "lncRNA";
NW_016017789.1	Gnomon	exon	2440470	2440509	.	+	.	transcript_id "XR_001767237.1"; gene_id "ncbi_108004479"; gene_name "ncbi_108004479"; transcript_biotype "lncRNA";
NW_016017789.1	Gnomon	exon	2441038	2441128	.	+	.	transcript_id "XR_001767237.1"; gene_id "ncbi_108004479"; gene_name "ncbi_108004479"; transcript_biotype "lncRNA";
NW_016017789.1	Gnomon	exon	2442488	2442615	.	+	.	transcript_id "XR_001767237.1"; gene_id "ncbi_108004479"; gene_name "ncbi_108004479"; transcript_biotype "lncRNA";
NW_016017789.1	Gnomon	exon	2545183	2545345	.	-	.	transcript_id "XR_001767238.1"; gene_id "ncbi_108004480"; gene_name "ncbi_108004480"; transcript_biotype "lncRNA";
NW_016017789.1	Gnomon	exon	2547878	2548043	.	-	.	transcript_id "XR_001767238.1"; gene_id "ncbi_108004480"; gene_name "ncbi_108004480"; transcript_biotype "lncRNA";
NW_016017789.1	Gnomon	exon	2548194	2548458	.	-	.	transcript_id "XR_001767238.1"; gene_id "ncbi_108004480"; gene_name "ncbi_108004480"; transcript_biotype "lncRNA";
NW_016017790.1	Gnomon	exon	212832	213132	.	-	.	transcript_id "XR_001767241.1"; gene_id "ncbi_108004512"; gene_name "ncbi_108004512"; transcript_biotype "lncRNA";
NW_016017790.1	Gnomon	exon	213455	213662	.	-	.	transcript_id "XR_001767241.1"; gene_id "ncbi_108004512"; gene_name "ncbi_108004512"; transcript_biotype "lncRNA";
NW_016017790.1	Gnomon	exon	214036	214216	.	-	.	transcript_id "XR_001767241.1"; gene_id "ncbi_108004512"; gene_name "ncbi_108004512"; transcript_biotype "lncRNA";
NW_016017790.1	Gnomon	exon	292152	292427	.	+	.	transcript_id "XR_001767239.1"; gene_id "ncbi_108004500"; gene_name "ncbi_108004500"; transcript_biotype "lncRNA";
NW_016017790.1	Gnomon	exon	292512	292623	.	+	.	transcript_id "XR_001767239.1"; gene_id "ncbi_108004500"; gene_name "ncbi_108004500"; transcript_biotype "lncRNA";
NW_016017790.1	Gnomon	exon	292711	293006	.	+	.	transcript_id "XR_001767239.1"; gene_id "ncbi_108004500"; gene_name "ncbi_108004500"; transcript_biotype "lncRNA";
NW_016017790.1	Gnomon	exon	339192	339379	.	+	.	transcript_id "XR_001767239.1"; gene_id "ncbi_108004500"; gene_name "ncbi_108004500"; transcript_biotype "lncRNA";
NW_016017801.1	Gnomon	exon	314936	315245	.	+	.	transcript_id "XR_001764908.1"; gene_id "ncbi_107992412"; gene_name "ncbi_107992412"; transcript_biotype "lncRNA";
NW_016017801.1	Gnomon	exon	378829	379128	.	+	.	transcript_id "XR_001764908.1"; gene_id "ncbi_107992412"; gene_name "ncbi_107992412"; transcript_biotype "lncRNA";
NW_016017801.1	Gnomon	exon	381006	381099	.	+	.	transcript_id "XR_001764908.1"; gene_id "ncbi_107992412"; gene_name "ncbi_107992412"; transcript_biotype "lncRNA";
NW_016017803.1	Gnomon	exon	4065	4215	.	-	.	transcript_id "XR_001764910.1"; gene_id "ncbi_107992418"; gene_name "ncbi_107992418"; transcript_biotype "lncRNA";
NW_016017803.1	Gnomon	exon	4065	4215	.	-	.	transcript_id "XR_001764909.1"; gene_id "ncbi_107992418"; gene_name "ncbi_107992418"; transcript_biotype "lncRNA";
NW_016017803.1	Gnomon	exon	4943	5101	.	-	.	transcript_id "XR_001764910.1"; gene_id "ncbi_107992418"; gene_name "ncbi_107992418"; transcript_biotype "lncRNA";
NW_016017803.1	Gnomon	exon	4943	5101	.	-	.	transcript_id "XR_001764909.1"; gene_id "ncbi_107992418"; gene_name "ncbi_107992418"; transcript_biotype "lncRNA";
NW_016017803.1	Gnomon	exon	5190	5307	.	-	.	transcript_id "XR_001764909.1"; gene_id "ncbi_107992418"; gene_name "ncbi_107992418"; transcript_biotype "lncRNA";
NW_016017803.1	Gnomon	exon	5213	5307	.	-	.	transcript_id "XR_001764910.1"; gene_id "ncbi_107992418"; gene_name "ncbi_107992418"; transcript_biotype "lncRNA";
NW_016017823.1	Gnomon	exon	391682	392121	.	+	.	transcript_id "XR_001764912.1"; gene_id "ncbi_107992485"; gene_name "ncbi_107992485"; transcript_biotype "lncRNA";
NW_016017823.1	Gnomon	exon	392273	392945	.	+	.	transcript_id "XR_001764912.1"; gene_id "ncbi_107992485"; gene_name "ncbi_107992485"; transcript_biotype "lncRNA";
NW_016017834.1	Gnomon	exon	62726	63134	.	+	.	transcript_id "XR_001764918.1"; gene_id "ncbi_107992522"; gene_name "ncbi_107992522"; transcript_biotype "lncRNA";
NW_016017834.1	Gnomon	exon	63219	63460	.	+	.	transcript_id "XR_001764918.1"; gene_id "ncbi_107992522"; gene_name "ncbi_107992522"; transcript_biotype "lncRNA";
NW_016017834.1	Gnomon	exon	246778	247198	.	-	.	transcript_id "XR_001764915.1"; gene_id "ncbi_107992511"; gene_name "ncbi_107992511"; transcript_biotype "lncRNA";
NW_016017834.1	Gnomon	exon	247296	250855	.	-	.	transcript_id "XR_001764915.1"; gene_id "ncbi_107992511"; gene_name "ncbi_107992511"; transcript_biotype "lncRNA";
NW_016017834.1	Gnomon	exon	347074	347169	.	+	.	transcript_id "XR_001764916.1"; gene_id "ncbi_107992513"; gene_name "ncbi_107992513"; transcript_biotype "lncRNA";
NW_016017834.1	Gnomon	exon	347363	347958	.	+	.	transcript_id "XR_001764916.1"; gene_id "ncbi_107992513"; gene_name "ncbi_107992513"; transcript_biotype "lncRNA";
NW_016017834.1	Gnomon	exon	445495	447168	.	-	.	transcript_id "XR_001764917.1"; gene_id "ncbi_107992520"; gene_name "ncbi_107992520"; transcript_biotype "lncRNA";
NW_016017834.1	Gnomon	exon	447276	448825	.	-	.	transcript_id "XR_001764917.1"; gene_id "ncbi_107992520"; gene_name "ncbi_107992520"; transcript_biotype "lncRNA";
NW_016017845.1	Gnomon	exon	35955	37280	.	-	.	transcript_id "XR_001764930.1"; gene_id "ncbi_107992548"; gene_name "ncbi_107992548"; transcript_biotype "lncRNA";
NW_016017845.1	Gnomon	exon	35955	37280	.	-	.	transcript_id "XR_001764931.1"; gene_id "ncbi_107992548"; gene_name "ncbi_107992548"; transcript_biotype "lncRNA";
NW_016017845.1	Gnomon	exon	35955	37280	.	-	.	transcript_id "XR_001764932.1"; gene_id "ncbi_107992548"; gene_name "ncbi_107992548"; transcript_biotype "lncRNA";
NW_016017845.1	Gnomon	exon	44724	45072	.	-	.	transcript_id "XR_001764930.1"; gene_id "ncbi_107992548"; gene_name "ncbi_107992548"; transcript_biotype "lncRNA";
NW_016017845.1	Gnomon	exon	44724	45072	.	-	.	transcript_id "XR_001764931.1"; gene_id "ncbi_107992548"; gene_name "ncbi_107992548"; transcript_biotype "lncRNA";
NW_016017845.1	Gnomon	exon	44724	45072	.	-	.	transcript_id "XR_001764932.1"; gene_id "ncbi_107992548"; gene_name "ncbi_107992548"; transcript_biotype "lncRNA";
NW_016017845.1	Gnomon	exon	45183	45243	.	-	.	transcript_id "XR_001764930.1"; gene_id "ncbi_107992548"; gene_name "ncbi_107992548"; transcript_biotype "lncRNA";
NW_016017845.1	Gnomon	exon	45183	45243	.	-	.	transcript_id "XR_001764931.1"; gene_id "ncbi_107992548"; gene_name "ncbi_107992548"; transcript_biotype "lncRNA";
NW_016017845.1	Gnomon	exon	45183	45243	.	-	.	transcript_id "XR_001764932.1"; gene_id "ncbi_107992548"; gene_name "ncbi_107992548"; transcript_biotype "lncRNA";
NW_016017845.1	Gnomon	exon	67409	67459	.	-	.	transcript_id "XR_001764932.1"; gene_id "ncbi_107992548"; gene_name "ncbi_107992548"; transcript_biotype "lncRNA";
NW_016017845.1	Gnomon	exon	81904	82162	.	-	.	transcript_id "XR_001764931.1"; gene_id "ncbi_107992548"; gene_name "ncbi_107992548"; transcript_biotype "lncRNA";
NW_016017845.1	Gnomon	exon	81904	82162	.	-	.	transcript_id "XR_001764932.1"; gene_id "ncbi_107992548"; gene_name "ncbi_107992548"; transcript_biotype "lncRNA";
NW_016017845.1	Gnomon	exon	115739	116476	.	-	.	transcript_id "XR_001764930.1"; gene_id "ncbi_107992548"; gene_name "ncbi_107992548"; transcript_biotype "lncRNA";
NW_016017845.1	Gnomon	exon	120897	121775	.	-	.	transcript_id "XR_001764930.1"; gene_id "ncbi_107992548"; gene_name "ncbi_107992548"; transcript_biotype "lncRNA";
NW_016017845.1	Gnomon	exon	211366	211536	.	-	.	transcript_id "XR_001764928.1"; gene_id "ncbi_107992547"; gene_name "ncbi_107992547"; transcript_biotype "lncRNA";
NW_016017845.1	Gnomon	exon	211366	211536	.	-	.	transcript_id "XR_001764927.1"; gene_id "ncbi_107992547"; gene_name "ncbi_107992547"; transcript_biotype "lncRNA";
NW_016017845.1	Gnomon	exon	211366	211536	.	-	.	transcript_id "XR_001764929.1"; gene_id "ncbi_107992547"; gene_name "ncbi_107992547"; transcript_biotype "lncRNA";
NW_016017845.1	Gnomon	exon	211637	211916	.	-	.	transcript_id "XR_001764928.1"; gene_id "ncbi_107992547"; gene_name "ncbi_107992547"; transcript_biotype "lncRNA";
NW_016017845.1	Gnomon	exon	211637	211916	.	-	.	transcript_id "XR_001764927.1"; gene_id "ncbi_107992547"; gene_name "ncbi_107992547"; transcript_biotype "lncRNA";
NW_016017845.1	Gnomon	exon	211637	211916	.	-	.	transcript_id "XR_001764929.1"; gene_id "ncbi_107992547"; gene_name "ncbi_107992547"; transcript_biotype "lncRNA";
NW_016017845.1	Gnomon	exon	212006	212218	.	-	.	transcript_id "XR_001764929.1"; gene_id "ncbi_107992547"; gene_name "ncbi_107992547"; transcript_biotype "lncRNA";
NW_016017845.1	Gnomon	exon	212016	212218	.	-	.	transcript_id "XR_001764928.1"; gene_id "ncbi_107992547"; gene_name "ncbi_107992547"; transcript_biotype "lncRNA";
NW_016017845.1	Gnomon	exon	212016	212218	.	-	.	transcript_id "XR_001764927.1"; gene_id "ncbi_107992547"; gene_name "ncbi_107992547"; transcript_biotype "lncRNA";
NW_016017845.1	Gnomon	exon	212339	212476	.	-	.	transcript_id "XR_001764928.1"; gene_id "ncbi_107992547"; gene_name "ncbi_107992547"; transcript_biotype "lncRNA";
NW_016017845.1	Gnomon	exon	212339	212476	.	-	.	transcript_id "XR_001764927.1"; gene_id "ncbi_107992547"; gene_name "ncbi_107992547"; transcript_biotype "lncRNA";
NW_016017845.1	Gnomon	exon	212339	212476	.	-	.	transcript_id "XR_001764929.1"; gene_id "ncbi_107992547"; gene_name "ncbi_107992547"; transcript_biotype "lncRNA";
NW_016017845.1	Gnomon	exon	212856	213260	.	-	.	transcript_id "XR_001764927.1"; gene_id "ncbi_107992547"; gene_name "ncbi_107992547"; transcript_biotype "lncRNA";
NW_016017845.1	Gnomon	exon	212856	213260	.	-	.	transcript_id "XR_001764929.1"; gene_id "ncbi_107992547"; gene_name "ncbi_107992547"; transcript_biotype "lncRNA";
NW_016017845.1	Gnomon	exon	212954	213260	.	-	.	transcript_id "XR_001764928.1"; gene_id "ncbi_107992547"; gene_name "ncbi_107992547"; transcript_biotype "lncRNA";
NW_016017845.1	Gnomon	exon	214485	214719	.	-	.	transcript_id "XR_001764928.1"; gene_id "ncbi_107992547"; gene_name "ncbi_107992547"; transcript_biotype "lncRNA";
NW_016017845.1	Gnomon	exon	214485	214719	.	-	.	transcript_id "XR_001764927.1"; gene_id "ncbi_107992547"; gene_name "ncbi_107992547"; transcript_biotype "lncRNA";
NW_016017845.1	Gnomon	exon	214485	214719	.	-	.	transcript_id "XR_001764929.1"; gene_id "ncbi_107992547"; gene_name "ncbi_107992547"; transcript_biotype "lncRNA";
NW_016017845.1	Gnomon	exon	214922	215045	.	-	.	transcript_id "XR_001764928.1"; gene_id "ncbi_107992547"; gene_name "ncbi_107992547"; transcript_biotype "lncRNA";
NW_016017845.1	Gnomon	exon	214922	215045	.	-	.	transcript_id "XR_001764927.1"; gene_id "ncbi_107992547"; gene_name "ncbi_107992547"; transcript_biotype "lncRNA";
NW_016017845.1	Gnomon	exon	214922	215045	.	-	.	transcript_id "XR_001764929.1"; gene_id "ncbi_107992547"; gene_name "ncbi_107992547"; transcript_biotype "lncRNA";
NW_016017845.1	Gnomon	exon	215352	216137	.	-	.	transcript_id "XR_001764928.1"; gene_id "ncbi_107992547"; gene_name "ncbi_107992547"; transcript_biotype "lncRNA";
NW_016017845.1	Gnomon	exon	215352	216137	.	-	.	transcript_id "XR_001764927.1"; gene_id "ncbi_107992547"; gene_name "ncbi_107992547"; transcript_biotype "lncRNA";
NW_016017845.1	Gnomon	exon	215352	216137	.	-	.	transcript_id "XR_001764929.1"; gene_id "ncbi_107992547"; gene_name "ncbi_107992547"; transcript_biotype "lncRNA";
NW_016017845.1	Gnomon	exon	244286	244574	.	+	.	transcript_id "XR_001764924.1"; gene_id "ncbi_107992541"; gene_name "ncbi_107992541"; transcript_biotype "lncRNA";
NW_016017845.1	Gnomon	exon	245095	245356	.	+	.	transcript_id "XR_001764924.1"; gene_id "ncbi_107992541"; gene_name "ncbi_107992541"; transcript_biotype "lncRNA";
NW_016017845.1	Gnomon	exon	294573	294689	.	-	.	transcript_id "XR_001764925.1"; gene_id "ncbi_107992542"; gene_name "ncbi_107992542"; transcript_biotype "lncRNA";
NW_016017845.1	Gnomon	exon	294779	294970	.	-	.	transcript_id "XR_001764925.1"; gene_id "ncbi_107992542"; gene_name "ncbi_107992542"; transcript_biotype "lncRNA";
NW_016017845.1	Gnomon	exon	295553	295682	.	-	.	transcript_id "XR_001764925.1"; gene_id "ncbi_107992542"; gene_name "ncbi_107992542"; transcript_biotype "lncRNA";
NW_016017845.1	Gnomon	exon	341737	341942	.	+	.	transcript_id "XR_001764921.1"; gene_id "ncbi_107992537"; gene_name "ncbi_107992537"; transcript_biotype "lncRNA";
NW_016017845.1	Gnomon	exon	342014	343093	.	+	.	transcript_id "XR_001764921.1"; gene_id "ncbi_107992537"; gene_name "ncbi_107992537"; transcript_biotype "lncRNA";
NW_016017845.1	Gnomon	exon	343151	343257	.	+	.	transcript_id "XR_001764921.1"; gene_id "ncbi_107992537"; gene_name "ncbi_107992537"; transcript_biotype "lncRNA";
NW_016017845.1	Gnomon	exon	347472	347622	.	-	.	transcript_id "XR_001764923.1"; gene_id "ncbi_107992538"; gene_name "ncbi_107992538"; transcript_biotype "lncRNA";
NW_016017845.1	Gnomon	exon	347472	348097	.	-	.	transcript_id "XR_001764922.1"; gene_id "ncbi_107992538"; gene_name "ncbi_107992538"; transcript_biotype "lncRNA";
NW_016017845.1	Gnomon	exon	347714	348097	.	-	.	transcript_id "XR_001764923.1"; gene_id "ncbi_107992538"; gene_name "ncbi_107992538"; transcript_biotype "lncRNA";
NW_016017845.1	Gnomon	exon	348191	348424	.	-	.	transcript_id "XR_001764922.1"; gene_id "ncbi_107992538"; gene_name "ncbi_107992538"; transcript_biotype "lncRNA";
NW_016017845.1	Gnomon	exon	348191	348499	.	-	.	transcript_id "XR_001764923.1"; gene_id "ncbi_107992538"; gene_name "ncbi_107992538"; transcript_biotype "lncRNA";
NW_016017845.1	Gnomon	exon	348534	348568	.	-	.	transcript_id "XR_001764922.1"; gene_id "ncbi_107992538"; gene_name "ncbi_107992538"; transcript_biotype "lncRNA";
NW_016017845.1	Gnomon	exon	352252	352336	.	+	.	transcript_id "XR_001764920.1"; gene_id "ncbi_107992536"; gene_name "ncbi_107992536"; transcript_biotype "lncRNA";
NW_016017845.1	Gnomon	exon	352431	352663	.	+	.	transcript_id "XR_001764920.1"; gene_id "ncbi_107992536"; gene_name "ncbi_107992536"; transcript_biotype "lncRNA";
NW_016017845.1	Gnomon	exon	352997	353342	.	+	.	transcript_id "XR_001764920.1"; gene_id "ncbi_107992536"; gene_name "ncbi_107992536"; transcript_biotype "lncRNA";
NW_016017845.1	Gnomon	exon	353412	353603	.	+	.	transcript_id "XR_001764920.1"; gene_id "ncbi_107992536"; gene_name "ncbi_107992536"; transcript_biotype "lncRNA";
NW_016017845.1	Gnomon	exon	354647	354747	.	+	.	transcript_id "XR_001764920.1"; gene_id "ncbi_107992536"; gene_name "ncbi_107992536"; transcript_biotype "lncRNA";
NW_016017845.1	Gnomon	exon	355051	355127	.	+	.	transcript_id "XR_001764920.1"; gene_id "ncbi_107992536"; gene_name "ncbi_107992536"; transcript_biotype "lncRNA";
NW_016017845.1	Gnomon	exon	376617	376932	.	+	.	transcript_id "XR_001764919.1"; gene_id "ncbi_107992530"; gene_name "ncbi_107992530"; transcript_biotype "lncRNA";
NW_016017845.1	Gnomon	exon	377001	377244	.	+	.	transcript_id "XR_001764919.1"; gene_id "ncbi_107992530"; gene_name "ncbi_107992530"; transcript_biotype "lncRNA";
NW_016017845.1	Gnomon	exon	377336	377459	.	+	.	transcript_id "XR_001764919.1"; gene_id "ncbi_107992530"; gene_name "ncbi_107992530"; transcript_biotype "lncRNA";
NW_016017856.1	Gnomon	exon	221418	221540	.	+	.	transcript_id "XR_001764934.1"; gene_id "ncbi_107992576"; gene_name "ncbi_107992576"; transcript_biotype "lncRNA";
NW_016017856.1	Gnomon	exon	227015	228606	.	+	.	transcript_id "XR_001764934.1"; gene_id "ncbi_107992576"; gene_name "ncbi_107992576"; transcript_biotype "lncRNA";
NW_016017856.1	Gnomon	exon	228659	230665	.	+	.	transcript_id "XR_001764934.1"; gene_id "ncbi_107992576"; gene_name "ncbi_107992576"; transcript_biotype "lncRNA";
NW_016017867.1	Gnomon	exon	397794	398129	.	-	.	transcript_id "XR_001764939.1"; gene_id "ncbi_107992599"; gene_name "ncbi_107992599"; transcript_biotype "lncRNA";
NW_016017867.1	Gnomon	exon	405238	405408	.	-	.	transcript_id "XR_001764939.1"; gene_id "ncbi_107992599"; gene_name "ncbi_107992599"; transcript_biotype "lncRNA";
NW_016017868.1	Gnomon	exon	3264	3761	.	-	.	transcript_id "XR_001764942.1"; gene_id "ncbi_107992639"; gene_name "ncbi_107992639"; transcript_biotype "lncRNA";
NW_016017868.1	Gnomon	exon	3833	4092	.	-	.	transcript_id "XR_001764942.1"; gene_id "ncbi_107992639"; gene_name "ncbi_107992639"; transcript_biotype "lncRNA";
NW_016017870.1	Gnomon	exon	9	1934	.	+	.	transcript_id "XR_001764943.1"; gene_id "ncbi_107992641"; gene_name "ncbi_107992641"; transcript_biotype "lncRNA";
NW_016017870.1	Gnomon	exon	2023	2147	.	+	.	transcript_id "XR_001764943.1"; gene_id "ncbi_107992641"; gene_name "ncbi_107992641"; transcript_biotype "lncRNA";
NW_016017870.1	Gnomon	exon	2219	2317	.	+	.	transcript_id "XR_001764943.1"; gene_id "ncbi_107992641"; gene_name "ncbi_107992641"; transcript_biotype "lncRNA";
NW_016017870.1	Gnomon	exon	2391	2770	.	+	.	transcript_id "XR_001764943.1"; gene_id "ncbi_107992641"; gene_name "ncbi_107992641"; transcript_biotype "lncRNA";
NW_016017889.1	Gnomon	exon	2612	2962	.	+	.	transcript_id "XR_001764949.1"; gene_id "ncbi_107992696"; gene_name "ncbi_107992696"; transcript_biotype "lncRNA";
NW_016017889.1	Gnomon	exon	3130	3194	.	+	.	transcript_id "XR_001764949.1"; gene_id "ncbi_107992696"; gene_name "ncbi_107992696"; transcript_biotype "lncRNA";
NW_016017889.1	Gnomon	exon	6396	6471	.	+	.	transcript_id "XR_001764949.1"; gene_id "ncbi_107992696"; gene_name "ncbi_107992696"; transcript_biotype "lncRNA";
NW_016017889.1	Gnomon	exon	6558	6712	.	+	.	transcript_id "XR_001764949.1"; gene_id "ncbi_107992696"; gene_name "ncbi_107992696"; transcript_biotype "lncRNA";
NW_016017889.1	Gnomon	exon	204430	205014	.	-	.	transcript_id "XR_001764946.1"; gene_id "ncbi_107992681"; gene_name "ncbi_107992681"; transcript_biotype "lncRNA";
NW_016017889.1	Gnomon	exon	205084	205172	.	-	.	transcript_id "XR_001764946.1"; gene_id "ncbi_107992681"; gene_name "ncbi_107992681"; transcript_biotype "lncRNA";
NW_016017889.1	Gnomon	exon	307587	307815	.	-	.	transcript_id "XR_001764944.1"; gene_id "ncbi_107992659"; gene_name "ncbi_107992659"; transcript_biotype "lncRNA";
NW_016017889.1	Gnomon	exon	307918	308033	.	-	.	transcript_id "XR_001764944.1"; gene_id "ncbi_107992659"; gene_name "ncbi_107992659"; transcript_biotype "lncRNA";
NW_016017889.1	Gnomon	exon	308128	308416	.	-	.	transcript_id "XR_001764944.1"; gene_id "ncbi_107992659"; gene_name "ncbi_107992659"; transcript_biotype "lncRNA";
NW_016017889.1	Gnomon	exon	387120	387282	.	-	.	transcript_id "XR_001764948.1"; gene_id "ncbi_107992685"; gene_name "ncbi_107992685"; transcript_biotype "lncRNA";
NW_016017889.1	Gnomon	exon	387816	388285	.	-	.	transcript_id "XR_001764947.1"; gene_id "ncbi_107992685"; gene_name "ncbi_107992685"; transcript_biotype "lncRNA";
NW_016017889.1	Gnomon	exon	387954	388285	.	-	.	transcript_id "XR_001764948.1"; gene_id "ncbi_107992685"; gene_name "ncbi_107992685"; transcript_biotype "lncRNA";
NW_016017889.1	Gnomon	exon	391354	391817	.	-	.	transcript_id "XR_001764948.1"; gene_id "ncbi_107992685"; gene_name "ncbi_107992685"; transcript_biotype "lncRNA";
NW_016017889.1	Gnomon	exon	391354	391817	.	-	.	transcript_id "XR_001764947.1"; gene_id "ncbi_107992685"; gene_name "ncbi_107992685"; transcript_biotype "lncRNA";
NW_016017900.1	Gnomon	exon	999014	999053	.	+	.	transcript_id "XR_001764968.1"; gene_id "ncbi_107992775"; gene_name "ncbi_107992775"; transcript_biotype "lncRNA";
NW_016017900.1	Gnomon	exon	999124	999251	.	+	.	transcript_id "XR_001764968.1"; gene_id "ncbi_107992775"; gene_name "ncbi_107992775"; transcript_biotype "lncRNA";
NW_016017900.1	Gnomon	exon	1000149	1000432	.	+	.	transcript_id "XR_001764968.1"; gene_id "ncbi_107992775"; gene_name "ncbi_107992775"; transcript_biotype "lncRNA";
NW_016017900.1	Gnomon	exon	1018777	1019184	.	+	.	transcript_id "XR_001764954.1"; gene_id "ncbi_107992744"; gene_name "ncbi_107992744"; transcript_biotype "lncRNA";
NW_016017900.1	Gnomon	exon	1018777	1019211	.	+	.	transcript_id "XR_001764953.1"; gene_id "ncbi_107992744"; gene_name "ncbi_107992744"; transcript_biotype "lncRNA";
NW_016017900.1	Gnomon	exon	1018777	1019211	.	+	.	transcript_id "XR_001764952.1"; gene_id "ncbi_107992744"; gene_name "ncbi_107992744"; transcript_biotype "lncRNA";
NW_016017900.1	Gnomon	exon	1019566	1019636	.	+	.	transcript_id "XR_001764953.1"; gene_id "ncbi_107992744"; gene_name "ncbi_107992744"; transcript_biotype "lncRNA";
NW_016017900.1	Gnomon	exon	1019566	1019636	.	+	.	transcript_id "XR_001764952.1"; gene_id "ncbi_107992744"; gene_name "ncbi_107992744"; transcript_biotype "lncRNA";
NW_016017900.1	Gnomon	exon	1019566	1019636	.	+	.	transcript_id "XR_001764954.1"; gene_id "ncbi_107992744"; gene_name "ncbi_107992744"; transcript_biotype "lncRNA";
NW_016017900.1	Gnomon	exon	1020408	1021163	.	+	.	transcript_id "XR_001764953.1"; gene_id "ncbi_107992744"; gene_name "ncbi_107992744"; transcript_biotype "lncRNA";
NW_016017900.1	Gnomon	exon	1020408	1021163	.	+	.	transcript_id "XR_001764952.1"; gene_id "ncbi_107992744"; gene_name "ncbi_107992744"; transcript_biotype "lncRNA";
NW_016017900.1	Gnomon	exon	1020408	1021163	.	+	.	transcript_id "XR_001764954.1"; gene_id "ncbi_107992744"; gene_name "ncbi_107992744"; transcript_biotype "lncRNA";
NW_016017900.1	Gnomon	exon	1021276	1021567	.	+	.	transcript_id "XR_001764953.1"; gene_id "ncbi_107992744"; gene_name "ncbi_107992744"; transcript_biotype "lncRNA";
NW_016017900.1	Gnomon	exon	1021276	1021567	.	+	.	transcript_id "XR_001764952.1"; gene_id "ncbi_107992744"; gene_name "ncbi_107992744"; transcript_biotype "lncRNA";
NW_016017900.1	Gnomon	exon	1021276	1021567	.	+	.	transcript_id "XR_001764954.1"; gene_id "ncbi_107992744"; gene_name "ncbi_107992744"; transcript_biotype "lncRNA";
NW_016017900.1	Gnomon	exon	1021780	1021822	.	+	.	transcript_id "XR_001764952.1"; gene_id "ncbi_107992744"; gene_name "ncbi_107992744"; transcript_biotype "lncRNA";
NW_016017900.1	Gnomon	exon	1021780	1021822	.	+	.	transcript_id "XR_001764954.1"; gene_id "ncbi_107992744"; gene_name "ncbi_107992744"; transcript_biotype "lncRNA";
NW_016017900.1	Gnomon	exon	1021908	1022646	.	+	.	transcript_id "XR_001764953.1"; gene_id "ncbi_107992744"; gene_name "ncbi_107992744"; transcript_biotype "lncRNA";
NW_016017900.1	Gnomon	exon	1034390	1034473	.	-	.	transcript_id "XR_001764959.1"; gene_id "ncbi_107992748"; gene_name "ncbi_107992748"; transcript_biotype "lncRNA";
NW_016017900.1	Gnomon	exon	1036732	1036924	.	-	.	transcript_id "XR_001764959.1"; gene_id "ncbi_107992748"; gene_name "ncbi_107992748"; transcript_biotype "lncRNA";
NW_016017900.1	Gnomon	exon	1039822	1040571	.	+	.	transcript_id "XR_001764955.1"; gene_id "ncbi_107992745"; gene_name "ncbi_107992745"; transcript_biotype "lncRNA";
NW_016017900.1	Gnomon	exon	1040730	1040857	.	+	.	transcript_id "XR_001764955.1"; gene_id "ncbi_107992745"; gene_name "ncbi_107992745"; transcript_biotype "lncRNA";
NW_016017900.1	Gnomon	exon	1041074	1041409	.	+	.	transcript_id "XR_001764955.1"; gene_id "ncbi_107992745"; gene_name "ncbi_107992745"; transcript_biotype "lncRNA";
NW_016017900.1	Gnomon	exon	1041472	1041558	.	+	.	transcript_id "XR_001764955.1"; gene_id "ncbi_107992745"; gene_name "ncbi_107992745"; transcript_biotype "lncRNA";
NW_016017900.1	Gnomon	exon	1101831	1102002	.	+	.	transcript_id "XR_001764957.1"; gene_id "ncbi_107992746"; gene_name "ncbi_107992746"; transcript_biotype "lncRNA";
NW_016017900.1	Gnomon	exon	1101831	1102002	.	+	.	transcript_id "XR_001764956.1"; gene_id "ncbi_107992746"; gene_name "ncbi_107992746"; transcript_biotype "lncRNA";
NW_016017900.1	Gnomon	exon	1104503	1104665	.	+	.	transcript_id "XR_001764958.1"; gene_id "ncbi_107992746"; gene_name "ncbi_107992746"; transcript_biotype "lncRNA";
NW_016017900.1	Gnomon	exon	1106020	1106137	.	+	.	transcript_id "XR_001764957.1"; gene_id "ncbi_107992746"; gene_name "ncbi_107992746"; transcript_biotype "lncRNA";
NW_016017900.1	Gnomon	exon	1106020	1106137	.	+	.	transcript_id "XR_001764956.1"; gene_id "ncbi_107992746"; gene_name "ncbi_107992746"; transcript_biotype "lncRNA";
NW_016017900.1	Gnomon	exon	1106020	1106137	.	+	.	transcript_id "XR_001764958.1"; gene_id "ncbi_107992746"; gene_name "ncbi_107992746"; transcript_biotype "lncRNA";
NW_016017900.1	Gnomon	exon	1106212	1106377	.	+	.	transcript_id "XR_001764957.1"; gene_id "ncbi_107992746"; gene_name "ncbi_107992746"; transcript_biotype "lncRNA";
NW_016017900.1	Gnomon	exon	1106212	1106377	.	+	.	transcript_id "XR_001764956.1"; gene_id "ncbi_107992746"; gene_name "ncbi_107992746"; transcript_biotype "lncRNA";
NW_016017900.1	Gnomon	exon	1106212	1106377	.	+	.	transcript_id "XR_001764958.1"; gene_id "ncbi_107992746"; gene_name "ncbi_107992746"; transcript_biotype "lncRNA";
NW_016017900.1	Gnomon	exon	1106537	1106800	.	+	.	transcript_id "XR_001764956.1"; gene_id "ncbi_107992746"; gene_name "ncbi_107992746"; transcript_biotype "lncRNA";
NW_016017900.1	Gnomon	exon	1106537	1106800	.	+	.	transcript_id "XR_001764958.1"; gene_id "ncbi_107992746"; gene_name "ncbi_107992746"; transcript_biotype "lncRNA";
NW_016017900.1	Gnomon	exon	1107966	1108311	.	+	.	transcript_id "XR_001764957.1"; gene_id "ncbi_107992746"; gene_name "ncbi_107992746"; transcript_biotype "lncRNA";
NW_016017900.1	Gnomon	exon	1157418	1157471	.	-	.	transcript_id "XR_001764959.1"; gene_id "ncbi_107992748"; gene_name "ncbi_107992748"; transcript_biotype "lncRNA";
NW_016017900.1	Gnomon	exon	1236485	1236737	.	+	.	transcript_id "XR_001764994.1"; gene_id "ncbi_107992852"; gene_name "ncbi_107992852"; transcript_biotype "lncRNA";
NW_016017900.1	Gnomon	exon	1237397	1237972	.	+	.	transcript_id "XR_001764994.1"; gene_id "ncbi_107992852"; gene_name "ncbi_107992852"; transcript_biotype "lncRNA";
NW_016017900.1	Gnomon	exon	1238049	1238175	.	+	.	transcript_id "XR_001764994.1"; gene_id "ncbi_107992852"; gene_name "ncbi_107992852"; transcript_biotype "lncRNA";
NW_016017900.1	Gnomon	exon	1238239	1239289	.	+	.	transcript_id "XR_001764994.1"; gene_id "ncbi_107992852"; gene_name "ncbi_107992852"; transcript_biotype "lncRNA";
NW_016017900.1	Gnomon	exon	1335008	1335236	.	-	.	transcript_id "XR_001764991.1"; gene_id "ncbi_107992827"; gene_name "ncbi_107992827"; transcript_biotype "lncRNA";
NW_016017900.1	Gnomon	exon	1336100	1336182	.	-	.	transcript_id "XR_001764991.1"; gene_id "ncbi_107992827"; gene_name "ncbi_107992827"; transcript_biotype "lncRNA";
NW_016017900.1	Gnomon	exon	1336259	1336370	.	-	.	transcript_id "XR_001764991.1"; gene_id "ncbi_107992827"; gene_name "ncbi_107992827"; transcript_biotype "lncRNA";
NW_016017900.1	Gnomon	exon	1372049	1372127	.	+	.	transcript_id "XR_001764987.1"; gene_id "ncbi_107992820"; gene_name "ncbi_107992820"; transcript_biotype "lncRNA";
NW_016017900.1	Gnomon	exon	1372250	1372312	.	+	.	transcript_id "XR_001764987.1"; gene_id "ncbi_107992820"; gene_name "ncbi_107992820"; transcript_biotype "lncRNA";
NW_016017900.1	Gnomon	exon	1372869	1373087	.	+	.	transcript_id "XR_001764987.1"; gene_id "ncbi_107992820"; gene_name "ncbi_107992820"; transcript_biotype "lncRNA";
NW_016017900.1	Gnomon	exon	1374744	1375707	.	+	.	transcript_id "XR_001764986.1"; gene_id "ncbi_107992819"; gene_name "ncbi_107992819"; transcript_biotype "lncRNA";
NW_016017900.1	Gnomon	exon	1375814	1375914	.	+	.	transcript_id "XR_001764986.1"; gene_id "ncbi_107992819"; gene_name "ncbi_107992819"; transcript_biotype "lncRNA";
NW_016017900.1	Gnomon	exon	1377928	1378147	.	+	.	transcript_id "XR_001764986.1"; gene_id "ncbi_107992819"; gene_name "ncbi_107992819"; transcript_biotype "lncRNA";
NW_016017900.1	Gnomon	exon	1378298	1378888	.	+	.	transcript_id "XR_001764986.1"; gene_id "ncbi_107992819"; gene_name "ncbi_107992819"; transcript_biotype "lncRNA";
NW_016017900.1	Gnomon	exon	1379815	1380266	.	+	.	transcript_id "XR_001764989.1"; gene_id "ncbi_107992822"; gene_name "ncbi_107992822"; transcript_biotype "lncRNA";
NW_016017900.1	Gnomon	exon	1400571	1400807	.	+	.	transcript_id "XR_001764988.1"; gene_id "ncbi_107992821"; gene_name "ncbi_107992821"; transcript_biotype "lncRNA";
NW_016017900.1	Gnomon	exon	1400965	1401478	.	+	.	transcript_id "XR_001764988.1"; gene_id "ncbi_107992821"; gene_name "ncbi_107992821"; transcript_biotype "lncRNA";
NW_016017900.1	Gnomon	exon	1401600	1402140	.	+	.	transcript_id "XR_001764989.1"; gene_id "ncbi_107992822"; gene_name "ncbi_107992822"; transcript_biotype "lncRNA";
NW_016017900.1	Gnomon	exon	1417615	1418143	.	+	.	transcript_id "XR_001764950.1"; gene_id "ncbi_107992736"; gene_name "ncbi_107992736"; transcript_biotype "lncRNA";
NW_016017900.1	Gnomon	exon	1418511	1418610	.	+	.	transcript_id "XR_001764950.1"; gene_id "ncbi_107992736"; gene_name "ncbi_107992736"; transcript_biotype "lncRNA";
NW_016017900.1	Gnomon	exon	1418735	1419476	.	+	.	transcript_id "XR_001764950.1"; gene_id "ncbi_107992736"; gene_name "ncbi_107992736"; transcript_biotype "lncRNA";
NW_016017900.1	Gnomon	exon	1424509	1425519	.	-	.	transcript_id "XR_001764971.1"; gene_id "ncbi_107992798"; gene_name "ncbi_107992798"; transcript_biotype "lncRNA";
NW_016017900.1	Gnomon	exon	1424509	1425519	.	-	.	transcript_id "XR_001764973.1"; gene_id "ncbi_107992798"; gene_name "ncbi_107992798"; transcript_biotype "lncRNA";
NW_016017900.1	Gnomon	exon	1424509	1425519	.	-	.	transcript_id "XR_001764972.1"; gene_id "ncbi_107992798"; gene_name "ncbi_107992798"; transcript_biotype "lncRNA";
NW_016017900.1	Gnomon	exon	1425986	1426066	.	-	.	transcript_id "XR_001764972.1"; gene_id "ncbi_107992798"; gene_name "ncbi_107992798"; transcript_biotype "lncRNA";
NW_016017900.1	Gnomon	exon	1426180	1426406	.	-	.	transcript_id "XR_001764973.1"; gene_id "ncbi_107992798"; gene_name "ncbi_107992798"; transcript_biotype "lncRNA";
NW_016017900.1	Gnomon	exon	1426180	1426406	.	-	.	transcript_id "XR_001764972.1"; gene_id "ncbi_107992798"; gene_name "ncbi_107992798"; transcript_biotype "lncRNA";
NW_016017900.1	Gnomon	exon	1426481	1426648	.	-	.	transcript_id "XR_001764971.1"; gene_id "ncbi_107992798"; gene_name "ncbi_107992798"; transcript_biotype "lncRNA";
NW_016017900.1	Gnomon	exon	1426481	1426648	.	-	.	transcript_id "XR_001764973.1"; gene_id "ncbi_107992798"; gene_name "ncbi_107992798"; transcript_biotype "lncRNA";
NW_016017900.1	Gnomon	exon	1426481	1426648	.	-	.	transcript_id "XR_001764972.1"; gene_id "ncbi_107992798"; gene_name "ncbi_107992798"; transcript_biotype "lncRNA";
NW_016017900.1	Gnomon	exon	1426739	1426863	.	-	.	transcript_id "XR_001764971.1"; gene_id "ncbi_107992798"; gene_name "ncbi_107992798"; transcript_biotype "lncRNA";
NW_016017900.1	Gnomon	exon	1426739	1426863	.	-	.	transcript_id "XR_001764973.1"; gene_id "ncbi_107992798"; gene_name "ncbi_107992798"; transcript_biotype "lncRNA";
NW_016017900.1	Gnomon	exon	1426739	1426863	.	-	.	transcript_id "XR_001764972.1"; gene_id "ncbi_107992798"; gene_name "ncbi_107992798"; transcript_biotype "lncRNA";
NW_016017900.1	Gnomon	exon	1426934	1427564	.	-	.	transcript_id "XR_001764971.1"; gene_id "ncbi_107992798"; gene_name "ncbi_107992798"; transcript_biotype "lncRNA";
NW_016017900.1	Gnomon	exon	1426934	1427564	.	-	.	transcript_id "XR_001764973.1"; gene_id "ncbi_107992798"; gene_name "ncbi_107992798"; transcript_biotype "lncRNA";
NW_016017900.1	Gnomon	exon	1426934	1427564	.	-	.	transcript_id "XR_001764972.1"; gene_id "ncbi_107992798"; gene_name "ncbi_107992798"; transcript_biotype "lncRNA";
NW_016017900.1	Gnomon	exon	1427693	1428446	.	-	.	transcript_id "XR_001764971.1"; gene_id "ncbi_107992798"; gene_name "ncbi_107992798"; transcript_biotype "lncRNA";
NW_016017900.1	Gnomon	exon	1427693	1428446	.	-	.	transcript_id "XR_001764973.1"; gene_id "ncbi_107992798"; gene_name "ncbi_107992798"; transcript_biotype "lncRNA";
NW_016017900.1	Gnomon	exon	1427693	1428446	.	-	.	transcript_id "XR_001764972.1"; gene_id "ncbi_107992798"; gene_name "ncbi_107992798"; transcript_biotype "lncRNA";
NW_016017900.1	Gnomon	exon	1428454	1428651	.	-	.	transcript_id "XR_001764978.1"; gene_id "ncbi_107992799"; gene_name "ncbi_107992799"; transcript_biotype "lncRNA";
NW_016017900.1	Gnomon	exon	1428454	1428654	.	-	.	transcript_id "XR_001764976.1"; gene_id "ncbi_107992799"; gene_name "ncbi_107992799"; transcript_biotype "lncRNA";
NW_016017900.1	Gnomon	exon	1428454	1428654	.	-	.	transcript_id "XR_001764975.1"; gene_id "ncbi_107992799"; gene_name "ncbi_107992799"; transcript_biotype "lncRNA";
NW_016017900.1	Gnomon	exon	1428454	1428654	.	-	.	transcript_id "XR_001764981.1"; gene_id "ncbi_107992799"; gene_name "ncbi_107992799"; transcript_biotype "lncRNA";
NW_016017900.1	Gnomon	exon	1428454	1428654	.	-	.	transcript_id "XR_001764977.1"; gene_id "ncbi_107992799"; gene_name "ncbi_107992799"; transcript_biotype "lncRNA";
NW_016017900.1	Gnomon	exon	1428454	1428654	.	-	.	transcript_id "XR_001764979.1"; gene_id "ncbi_107992799"; gene_name "ncbi_107992799"; transcript_biotype "lncRNA";
NW_016017900.1	Gnomon	exon	1428454	1428654	.	-	.	transcript_id "XR_001764974.1"; gene_id "ncbi_107992799"; gene_name "ncbi_107992799"; transcript_biotype "lncRNA";
NW_016017900.1	Gnomon	exon	1428454	1428654	.	-	.	transcript_id "XR_001764980.1"; gene_id "ncbi_107992799"; gene_name "ncbi_107992799"; transcript_biotype "lncRNA";
NW_016017900.1	Gnomon	exon	1428814	1428976	.	-	.	transcript_id "XR_001764979.1"; gene_id "ncbi_107992799"; gene_name "ncbi_107992799"; transcript_biotype "lncRNA";
NW_016017900.1	Gnomon	exon	1428814	1429011	.	-	.	transcript_id "XR_001764976.1"; gene_id "ncbi_107992799"; gene_name "ncbi_107992799"; transcript_biotype "lncRNA";
NW_016017900.1	Gnomon	exon	1428814	1429011	.	-	.	transcript_id "XR_001764975.1"; gene_id "ncbi_107992799"; gene_name "ncbi_107992799"; transcript_biotype "lncRNA";
NW_016017900.1	Gnomon	exon	1428814	1429011	.	-	.	transcript_id "XR_001764981.1"; gene_id "ncbi_107992799"; gene_name "ncbi_107992799"; transcript_biotype "lncRNA";
NW_016017900.1	Gnomon	exon	1428814	1429011	.	-	.	transcript_id "XR_001764977.1"; gene_id "ncbi_107992799"; gene_name "ncbi_107992799"; transcript_biotype "lncRNA";
NW_016017900.1	Gnomon	exon	1428814	1429011	.	-	.	transcript_id "XR_001764978.1"; gene_id "ncbi_107992799"; gene_name "ncbi_107992799"; transcript_biotype "lncRNA";
NW_016017900.1	Gnomon	exon	1428814	1429011	.	-	.	transcript_id "XR_001764974.1"; gene_id "ncbi_107992799"; gene_name "ncbi_107992799"; transcript_biotype "lncRNA";
NW_016017900.1	Gnomon	exon	1428814	1429011	.	-	.	transcript_id "XR_001764980.1"; gene_id "ncbi_107992799"; gene_name "ncbi_107992799"; transcript_biotype "lncRNA";
NW_016017900.1	Gnomon	exon	1429119	1429930	.	-	.	transcript_id "XR_001764977.1"; gene_id "ncbi_107992799"; gene_name "ncbi_107992799"; transcript_biotype "lncRNA";
NW_016017900.1	Gnomon	exon	1429119	1430104	.	-	.	transcript_id "XR_001764981.1"; gene_id "ncbi_107992799"; gene_name "ncbi_107992799"; transcript_biotype "lncRNA";
NW_016017900.1	Gnomon	exon	1429119	1430449	.	-	.	transcript_id "XR_001764976.1"; gene_id "ncbi_107992799"; gene_name "ncbi_107992799"; transcript_biotype "lncRNA";
NW_016017900.1	Gnomon	exon	1429119	1430449	.	-	.	transcript_id "XR_001764975.1"; gene_id "ncbi_107992799"; gene_name "ncbi_107992799"; transcript_biotype "lncRNA";
NW_016017900.1	Gnomon	exon	1429119	1430449	.	-	.	transcript_id "XR_001764979.1"; gene_id "ncbi_107992799"; gene_name "ncbi_107992799"; transcript_biotype "lncRNA";
NW_016017900.1	Gnomon	exon	1429119	1430449	.	-	.	transcript_id "XR_001764978.1"; gene_id "ncbi_107992799"; gene_name "ncbi_107992799"; transcript_biotype "lncRNA";
NW_016017900.1	Gnomon	exon	1429119	1430449	.	-	.	transcript_id "XR_001764974.1"; gene_id "ncbi_107992799"; gene_name "ncbi_107992799"; transcript_biotype "lncRNA";
NW_016017900.1	Gnomon	exon	1429119	1430449	.	-	.	transcript_id "XR_001764980.1"; gene_id "ncbi_107992799"; gene_name "ncbi_107992799"; transcript_biotype "lncRNA";
NW_016017900.1	Gnomon	exon	1429994	1430449	.	-	.	transcript_id "XR_001764977.1"; gene_id "ncbi_107992799"; gene_name "ncbi_107992799"; transcript_biotype "lncRNA";
NW_016017900.1	Gnomon	exon	1430250	1430449	.	-	.	transcript_id "XR_001764981.1"; gene_id "ncbi_107992799"; gene_name "ncbi_107992799"; transcript_biotype "lncRNA";
NW_016017900.1	Gnomon	exon	1430919	1431232	.	-	.	transcript_id "XR_001764980.1"; gene_id "ncbi_107992799"; gene_name "ncbi_107992799"; transcript_biotype "lncRNA";
NW_016017900.1	Gnomon	exon	1430939	1431088	.	-	.	transcript_id "XR_001764976.1"; gene_id "ncbi_107992799"; gene_name "ncbi_107992799"; transcript_biotype "lncRNA";
NW_016017900.1	Gnomon	exon	1430939	1431137	.	-	.	transcript_id "XR_001764975.1"; gene_id "ncbi_107992799"; gene_name "ncbi_107992799"; transcript_biotype "lncRNA";
NW_016017900.1	Gnomon	exon	1430939	1431232	.	-	.	transcript_id "XR_001764981.1"; gene_id "ncbi_107992799"; gene_name "ncbi_107992799"; transcript_biotype "lncRNA";
NW_016017900.1	Gnomon	exon	1430939	1431232	.	-	.	transcript_id "XR_001764977.1"; gene_id "ncbi_107992799"; gene_name "ncbi_107992799"; transcript_biotype "lncRNA";
NW_016017900.1	Gnomon	exon	1430939	1431232	.	-	.	transcript_id "XR_001764979.1"; gene_id "ncbi_107992799"; gene_name "ncbi_107992799"; transcript_biotype "lncRNA";
NW_016017900.1	Gnomon	exon	1430939	1431232	.	-	.	transcript_id "XR_001764978.1"; gene_id "ncbi_107992799"; gene_name "ncbi_107992799"; transcript_biotype "lncRNA";
NW_016017900.1	Gnomon	exon	1430939	1431232	.	-	.	transcript_id "XR_001764974.1"; gene_id "ncbi_107992799"; gene_name "ncbi_107992799"; transcript_biotype "lncRNA";
NW_016017900.1	Gnomon	exon	1431243	1432048	.	-	.	transcript_id "XR_001764976.1"; gene_id "ncbi_107992799"; gene_name "ncbi_107992799"; transcript_biotype "lncRNA";
NW_016017900.1	Gnomon	exon	1431243	1432048	.	-	.	transcript_id "XR_001764975.1"; gene_id "ncbi_107992799"; gene_name "ncbi_107992799"; transcript_biotype "lncRNA";
NW_016017900.1	Gnomon	exon	1473077	1473139	.	+	.	transcript_id "XR_001764984.1"; gene_id "ncbi_107992802"; gene_name "ncbi_107992802"; transcript_biotype "lncRNA";
NW_016017900.1	Gnomon	exon	1484780	1485419	.	+	.	transcript_id "XR_001764984.1"; gene_id "ncbi_107992802"; gene_name "ncbi_107992802"; transcript_biotype "lncRNA";
NW_016017900.1	Gnomon	exon	1491390	1491499	.	-	.	transcript_id "XR_001764982.1"; gene_id "ncbi_107992800"; gene_name "ncbi_107992800"; transcript_biotype "lncRNA";
NW_016017900.1	Gnomon	exon	1491724	1491915	.	-	.	transcript_id "XR_001764982.1"; gene_id "ncbi_107992800"; gene_name "ncbi_107992800"; transcript_biotype "lncRNA";
NW_016017900.1	Gnomon	exon	1502417	1502622	.	-	.	transcript_id "XR_001764982.1"; gene_id "ncbi_107992800"; gene_name "ncbi_107992800"; transcript_biotype "lncRNA";
NW_016017900.1	Gnomon	exon	1513542	1513768	.	+	.	transcript_id "XR_001764983.1"; gene_id "ncbi_107992801"; gene_name "ncbi_107992801"; transcript_biotype "lncRNA";
NW_016017900.1	Gnomon	exon	1516824	1517594	.	+	.	transcript_id "XR_001764983.1"; gene_id "ncbi_107992801"; gene_name "ncbi_107992801"; transcript_biotype "lncRNA";
NW_016017900.1	Gnomon	exon	1542069	1544620	.	-	.	transcript_id "XR_001764998.1"; gene_id "ncbi_107992867"; gene_name "ncbi_107992867"; transcript_biotype "lncRNA";
NW_016017900.1	Gnomon	exon	1542069	1544620	.	-	.	transcript_id "XR_001765000.1"; gene_id "ncbi_107992867"; gene_name "ncbi_107992867"; transcript_biotype "lncRNA";
NW_016017900.1	Gnomon	exon	1542069	1544814	.	-	.	transcript_id "XR_001764999.1"; gene_id "ncbi_107992867"; gene_name "ncbi_107992867"; transcript_biotype "lncRNA";
NW_016017900.1	Gnomon	exon	1544765	1544814	.	-	.	transcript_id "XR_001765000.1"; gene_id "ncbi_107992867"; gene_name "ncbi_107992867"; transcript_biotype "lncRNA";
NW_016017900.1	Gnomon	exon	1545095	1545232	.	-	.	transcript_id "XR_001764998.1"; gene_id "ncbi_107992867"; gene_name "ncbi_107992867"; transcript_biotype "lncRNA";
NW_016017900.1	Gnomon	exon	1545095	1545232	.	-	.	transcript_id "XR_001765000.1"; gene_id "ncbi_107992867"; gene_name "ncbi_107992867"; transcript_biotype "lncRNA";
NW_016017900.1	Gnomon	exon	1545095	1545232	.	-	.	transcript_id "XR_001764999.1"; gene_id "ncbi_107992867"; gene_name "ncbi_107992867"; transcript_biotype "lncRNA";
NW_016017900.1	Gnomon	exon	1545325	1546966	.	-	.	transcript_id "XR_001764998.1"; gene_id "ncbi_107992867"; gene_name "ncbi_107992867"; transcript_biotype "lncRNA";
NW_016017900.1	Gnomon	exon	1545325	1546966	.	-	.	transcript_id "XR_001765000.1"; gene_id "ncbi_107992867"; gene_name "ncbi_107992867"; transcript_biotype "lncRNA";
NW_016017900.1	Gnomon	exon	1545325	1546966	.	-	.	transcript_id "XR_001764999.1"; gene_id "ncbi_107992867"; gene_name "ncbi_107992867"; transcript_biotype "lncRNA";
NW_016017900.1	Gnomon	exon	1547074	1547307	.	-	.	transcript_id "XR_001765003.1"; gene_id "ncbi_107992870"; gene_name "ncbi_107992870"; transcript_biotype "lncRNA";
NW_016017900.1	Gnomon	exon	1548627	1549856	.	-	.	transcript_id "XR_001765003.1"; gene_id "ncbi_107992870"; gene_name "ncbi_107992870"; transcript_biotype "lncRNA";
NW_016017900.1	Gnomon	exon	1668412	1668513	.	+	.	transcript_id "XR_001764970.1"; gene_id "ncbi_107992785"; gene_name "ncbi_107992785"; transcript_biotype "lncRNA";
NW_016017900.1	Gnomon	exon	1668603	1668722	.	+	.	transcript_id "XR_001764970.1"; gene_id "ncbi_107992785"; gene_name "ncbi_107992785"; transcript_biotype "lncRNA";
NW_016017900.1	Gnomon	exon	1668812	1668914	.	+	.	transcript_id "XR_001764970.1"; gene_id "ncbi_107992785"; gene_name "ncbi_107992785"; transcript_biotype "lncRNA";
NW_016017900.1	Gnomon	exon	1851407	1852164	.	+	.	transcript_id "XR_001764969.1"; gene_id "ncbi_107992784"; gene_name "ncbi_107992784"; transcript_biotype "lncRNA";
NW_016017900.1	Gnomon	exon	1852714	1853177	.	+	.	transcript_id "XR_001764969.1"; gene_id "ncbi_107992784"; gene_name "ncbi_107992784"; transcript_biotype "lncRNA";
NW_016017900.1	Gnomon	exon	1854277	1854921	.	+	.	transcript_id "XR_001764969.1"; gene_id "ncbi_107992784"; gene_name "ncbi_107992784"; transcript_biotype "lncRNA";
NW_016017900.1	Gnomon	exon	1864065	1864152	.	+	.	transcript_id "XR_001764951.1"; gene_id "ncbi_107992737"; gene_name "ncbi_107992737"; transcript_biotype "lncRNA";
NW_016017900.1	Gnomon	exon	1864253	1865593	.	+	.	transcript_id "XR_001764951.1"; gene_id "ncbi_107992737"; gene_name "ncbi_107992737"; transcript_biotype "lncRNA";
NW_016017900.1	Gnomon	exon	1947533	1948188	.	-	.	transcript_id "XR_001764996.1"; gene_id "ncbi_107992862"; gene_name "ncbi_107992862"; transcript_biotype "lncRNA";
NW_016017900.1	Gnomon	exon	1947533	1948188	.	-	.	transcript_id "XR_001764995.1"; gene_id "ncbi_107992862"; gene_name "ncbi_107992862"; transcript_biotype "lncRNA";
NW_016017900.1	Gnomon	exon	1948275	1948400	.	-	.	transcript_id "XR_001764996.1"; gene_id "ncbi_107992862"; gene_name "ncbi_107992862"; transcript_biotype "lncRNA";
NW_016017900.1	Gnomon	exon	1948275	1948400	.	-	.	transcript_id "XR_001764995.1"; gene_id "ncbi_107992862"; gene_name "ncbi_107992862"; transcript_biotype "lncRNA";
NW_016017900.1	Gnomon	exon	1948479	1948690	.	-	.	transcript_id "XR_001764996.1"; gene_id "ncbi_107992862"; gene_name "ncbi_107992862"; transcript_biotype "lncRNA";
NW_016017900.1	Gnomon	exon	1948479	1948690	.	-	.	transcript_id "XR_001764995.1"; gene_id "ncbi_107992862"; gene_name "ncbi_107992862"; transcript_biotype "lncRNA";
NW_016017900.1	Gnomon	exon	1948774	1948894	.	-	.	transcript_id "XR_001764996.1"; gene_id "ncbi_107992862"; gene_name "ncbi_107992862"; transcript_biotype "lncRNA";
NW_016017900.1	Gnomon	exon	1948774	1948894	.	-	.	transcript_id "XR_001764995.1"; gene_id "ncbi_107992862"; gene_name "ncbi_107992862"; transcript_biotype "lncRNA";
NW_016017900.1	Gnomon	exon	1948985	1949076	.	-	.	transcript_id "XR_001764996.1"; gene_id "ncbi_107992862"; gene_name "ncbi_107992862"; transcript_biotype "lncRNA";
NW_016017900.1	Gnomon	exon	1948985	1949477	.	-	.	transcript_id "XR_001764995.1"; gene_id "ncbi_107992862"; gene_name "ncbi_107992862"; transcript_biotype "lncRNA";
NW_016017900.1	Gnomon	exon	1949745	1949919	.	-	.	transcript_id "XR_001764996.1"; gene_id "ncbi_107992862"; gene_name "ncbi_107992862"; transcript_biotype "lncRNA";
NW_016017900.1	Gnomon	exon	2075986	2076155	.	-	.	transcript_id "XR_001764962.1"; gene_id "ncbi_107992755"; gene_name "ncbi_107992755"; transcript_biotype "lncRNA";
NW_016017900.1	Gnomon	exon	2075986	2076485	.	-	.	transcript_id "XR_001764964.1"; gene_id "ncbi_107992755"; gene_name "ncbi_107992755"; transcript_biotype "lncRNA";
NW_016017900.1	Gnomon	exon	2075986	2076815	.	-	.	transcript_id "XR_001764965.1"; gene_id "ncbi_107992755"; gene_name "ncbi_107992755"; transcript_biotype "lncRNA";
NW_016017900.1	Gnomon	exon	2075986	2077145	.	-	.	transcript_id "XR_001764963.1"; gene_id "ncbi_107992755"; gene_name "ncbi_107992755"; transcript_biotype "lncRNA";
NW_016017900.1	Gnomon	exon	2076239	2077310	.	-	.	transcript_id "XR_001764962.1"; gene_id "ncbi_107992755"; gene_name "ncbi_107992755"; transcript_biotype "lncRNA";
NW_016017900.1	Gnomon	exon	2076569	2077310	.	-	.	transcript_id "XR_001764964.1"; gene_id "ncbi_107992755"; gene_name "ncbi_107992755"; transcript_biotype "lncRNA";
NW_016017900.1	Gnomon	exon	2076899	2077310	.	-	.	transcript_id "XR_001764965.1"; gene_id "ncbi_107992755"; gene_name "ncbi_107992755"; transcript_biotype "lncRNA";
NW_016017900.1	Gnomon	exon	2077229	2077310	.	-	.	transcript_id "XR_001764963.1"; gene_id "ncbi_107992755"; gene_name "ncbi_107992755"; transcript_biotype "lncRNA";
NW_016017900.1	Gnomon	exon	2077580	2077599	.	-	.	transcript_id "XR_001764963.1"; gene_id "ncbi_107992755"; gene_name "ncbi_107992755"; transcript_biotype "lncRNA";
NW_016017900.1	Gnomon	exon	2077580	2077599	.	-	.	transcript_id "XR_001764965.1"; gene_id "ncbi_107992755"; gene_name "ncbi_107992755"; transcript_biotype "lncRNA";
NW_016017900.1	Gnomon	exon	2077580	2077599	.	-	.	transcript_id "XR_001764964.1"; gene_id "ncbi_107992755"; gene_name "ncbi_107992755"; transcript_biotype "lncRNA";
NW_016017900.1	Gnomon	exon	2077580	2077599	.	-	.	transcript_id "XR_001764962.1"; gene_id "ncbi_107992755"; gene_name "ncbi_107992755"; transcript_biotype "lncRNA";
NW_016017900.1	Gnomon	exon	2913811	2914285	.	+	.	transcript_id "XR_001764966.1"; gene_id "ncbi_107992759"; gene_name "ncbi_107992759"; transcript_biotype "lncRNA";
NW_016017900.1	Gnomon	exon	2914522	2914749	.	+	.	transcript_id "XR_001764966.1"; gene_id "ncbi_107992759"; gene_name "ncbi_107992759"; transcript_biotype "lncRNA";
NW_016017901.1	Gnomon	exon	31151	31566	.	-	.	transcript_id "XR_001765012.1"; gene_id "ncbi_107992892"; gene_name "ncbi_107992892"; transcript_biotype "lncRNA";
NW_016017901.1	Gnomon	exon	31151	31566	.	-	.	transcript_id "XR_001765011.1"; gene_id "ncbi_107992892"; gene_name "ncbi_107992892"; transcript_biotype "lncRNA";
NW_016017901.1	Gnomon	exon	31151	31566	.	-	.	transcript_id "XR_001765009.1"; gene_id "ncbi_107992892"; gene_name "ncbi_107992892"; transcript_biotype "lncRNA";
NW_016017901.1	Gnomon	exon	31151	31566	.	-	.	transcript_id "XR_001765010.1"; gene_id "ncbi_107992892"; gene_name "ncbi_107992892"; transcript_biotype "lncRNA";
NW_016017901.1	Gnomon	exon	32520	32653	.	-	.	transcript_id "XR_001765011.1"; gene_id "ncbi_107992892"; gene_name "ncbi_107992892"; transcript_biotype "lncRNA";
NW_016017901.1	Gnomon	exon	32520	32967	.	-	.	transcript_id "XR_001765012.1"; gene_id "ncbi_107992892"; gene_name "ncbi_107992892"; transcript_biotype "lncRNA";
NW_016017901.1	Gnomon	exon	32520	33482	.	-	.	transcript_id "XR_001765009.1"; gene_id "ncbi_107992892"; gene_name "ncbi_107992892"; transcript_biotype "lncRNA";
NW_016017901.1	Gnomon	exon	32520	33482	.	-	.	transcript_id "XR_001765010.1"; gene_id "ncbi_107992892"; gene_name "ncbi_107992892"; transcript_biotype "lncRNA";
NW_016017901.1	Gnomon	exon	32777	33482	.	-	.	transcript_id "XR_001765011.1"; gene_id "ncbi_107992892"; gene_name "ncbi_107992892"; transcript_biotype "lncRNA";
NW_016017901.1	Gnomon	exon	33056	33482	.	-	.	transcript_id "XR_001765012.1"; gene_id "ncbi_107992892"; gene_name "ncbi_107992892"; transcript_biotype "lncRNA";
NW_016017901.1	Gnomon	exon	34830	34905	.	-	.	transcript_id "XR_001765012.1"; gene_id "ncbi_107992892"; gene_name "ncbi_107992892"; transcript_biotype "lncRNA";
NW_016017901.1	Gnomon	exon	34830	34905	.	-	.	transcript_id "XR_001765011.1"; gene_id "ncbi_107992892"; gene_name "ncbi_107992892"; transcript_biotype "lncRNA";
NW_016017901.1	Gnomon	exon	34830	34905	.	-	.	transcript_id "XR_001765009.1"; gene_id "ncbi_107992892"; gene_name "ncbi_107992892"; transcript_biotype "lncRNA";
NW_016017901.1	Gnomon	exon	34830	34905	.	-	.	transcript_id "XR_001765010.1"; gene_id "ncbi_107992892"; gene_name "ncbi_107992892"; transcript_biotype "lncRNA";
NW_016017901.1	Gnomon	exon	39736	39816	.	-	.	transcript_id "XR_001765010.1"; gene_id "ncbi_107992892"; gene_name "ncbi_107992892"; transcript_biotype "lncRNA";
NW_016017901.1	Gnomon	exon	53181	53248	.	-	.	transcript_id "XR_001765012.1"; gene_id "ncbi_107992892"; gene_name "ncbi_107992892"; transcript_biotype "lncRNA";
NW_016017901.1	Gnomon	exon	53181	53248	.	-	.	transcript_id "XR_001765011.1"; gene_id "ncbi_107992892"; gene_name "ncbi_107992892"; transcript_biotype "lncRNA";
NW_016017901.1	Gnomon	exon	53181	53248	.	-	.	transcript_id "XR_001765009.1"; gene_id "ncbi_107992892"; gene_name "ncbi_107992892"; transcript_biotype "lncRNA";
NW_016017901.1	Gnomon	exon	53181	53248	.	-	.	transcript_id "XR_001765010.1"; gene_id "ncbi_107992892"; gene_name "ncbi_107992892"; transcript_biotype "lncRNA";
NW_016017901.1	Gnomon	exon	106025	106108	.	-	.	transcript_id "XR_001765012.1"; gene_id "ncbi_107992892"; gene_name "ncbi_107992892"; transcript_biotype "lncRNA";
NW_016017901.1	Gnomon	exon	106025	106108	.	-	.	transcript_id "XR_001765011.1"; gene_id "ncbi_107992892"; gene_name "ncbi_107992892"; transcript_biotype "lncRNA";
NW_016017901.1	Gnomon	exon	106025	106108	.	-	.	transcript_id "XR_001765009.1"; gene_id "ncbi_107992892"; gene_name "ncbi_107992892"; transcript_biotype "lncRNA";
NW_016017901.1	Gnomon	exon	106025	106108	.	-	.	transcript_id "XR_001765010.1"; gene_id "ncbi_107992892"; gene_name "ncbi_107992892"; transcript_biotype "lncRNA";
NW_016017901.1	Gnomon	exon	107507	107604	.	-	.	transcript_id "XR_001765012.1"; gene_id "ncbi_107992892"; gene_name "ncbi_107992892"; transcript_biotype "lncRNA";
NW_016017901.1	Gnomon	exon	107507	107604	.	-	.	transcript_id "XR_001765011.1"; gene_id "ncbi_107992892"; gene_name "ncbi_107992892"; transcript_biotype "lncRNA";
NW_016017901.1	Gnomon	exon	107507	107604	.	-	.	transcript_id "XR_001765009.1"; gene_id "ncbi_107992892"; gene_name "ncbi_107992892"; transcript_biotype "lncRNA";
NW_016017901.1	Gnomon	exon	107507	107604	.	-	.	transcript_id "XR_001765010.1"; gene_id "ncbi_107992892"; gene_name "ncbi_107992892"; transcript_biotype "lncRNA";
NW_016017901.1	Gnomon	exon	107694	107995	.	-	.	transcript_id "XR_001765012.1"; gene_id "ncbi_107992892"; gene_name "ncbi_107992892"; transcript_biotype "lncRNA";
NW_016017901.1	Gnomon	exon	107694	107995	.	-	.	transcript_id "XR_001765011.1"; gene_id "ncbi_107992892"; gene_name "ncbi_107992892"; transcript_biotype "lncRNA";
NW_016017901.1	Gnomon	exon	107694	107995	.	-	.	transcript_id "XR_001765009.1"; gene_id "ncbi_107992892"; gene_name "ncbi_107992892"; transcript_biotype "lncRNA";
NW_016017901.1	Gnomon	exon	107694	107995	.	-	.	transcript_id "XR_001765010.1"; gene_id "ncbi_107992892"; gene_name "ncbi_107992892"; transcript_biotype "lncRNA";
NW_016017901.1	Gnomon	exon	193508	194297	.	+	.	transcript_id "XR_001765007.1"; gene_id "ncbi_107992889"; gene_name "ncbi_107992889"; transcript_biotype "lncRNA";
NW_016017901.1	Gnomon	exon	193509	194297	.	+	.	transcript_id "XR_001765006.1"; gene_id "ncbi_107992889"; gene_name "ncbi_107992889"; transcript_biotype "lncRNA";
NW_016017901.1	Gnomon	exon	194362	194412	.	+	.	transcript_id "XR_001765007.1"; gene_id "ncbi_107992889"; gene_name "ncbi_107992889"; transcript_biotype "lncRNA";
NW_016017901.1	Gnomon	exon	194362	194412	.	+	.	transcript_id "XR_001765006.1"; gene_id "ncbi_107992889"; gene_name "ncbi_107992889"; transcript_biotype "lncRNA";
NW_016017901.1	Gnomon	exon	194587	194732	.	+	.	transcript_id "XR_001765007.1"; gene_id "ncbi_107992889"; gene_name "ncbi_107992889"; transcript_biotype "lncRNA";
NW_016017901.1	Gnomon	exon	194587	194732	.	+	.	transcript_id "XR_001765006.1"; gene_id "ncbi_107992889"; gene_name "ncbi_107992889"; transcript_biotype "lncRNA";
NW_016017901.1	Gnomon	exon	195365	195827	.	+	.	transcript_id "XR_001765007.1"; gene_id "ncbi_107992889"; gene_name "ncbi_107992889"; transcript_biotype "lncRNA";
NW_016017901.1	Gnomon	exon	197221	197379	.	+	.	transcript_id "XR_001765006.1"; gene_id "ncbi_107992889"; gene_name "ncbi_107992889"; transcript_biotype "lncRNA";
NW_016017901.1	Gnomon	exon	197454	197507	.	+	.	transcript_id "XR_001765006.1"; gene_id "ncbi_107992889"; gene_name "ncbi_107992889"; transcript_biotype "lncRNA";
NW_016017901.1	Gnomon	exon	197954	198038	.	+	.	transcript_id "XR_001765008.1"; gene_id "ncbi_107992890"; gene_name "ncbi_107992890"; transcript_biotype "lncRNA";
NW_016017901.1	Gnomon	exon	198117	198259	.	+	.	transcript_id "XR_001765008.1"; gene_id "ncbi_107992890"; gene_name "ncbi_107992890"; transcript_biotype "lncRNA";
NW_016017901.1	Gnomon	exon	199509	199612	.	+	.	transcript_id "XR_001765008.1"; gene_id "ncbi_107992890"; gene_name "ncbi_107992890"; transcript_biotype "lncRNA";
NW_016017934.1	Gnomon	exon	25105	26963	.	-	.	transcript_id "XR_001765025.1"; gene_id "ncbi_107992930"; gene_name "ncbi_107992930"; transcript_biotype "lncRNA";
NW_016017934.1	Gnomon	exon	28129	28209	.	-	.	transcript_id "XR_001765025.1"; gene_id "ncbi_107992930"; gene_name "ncbi_107992930"; transcript_biotype "lncRNA";
NW_016017934.1	Gnomon	exon	28294	28564	.	-	.	transcript_id "XR_001765025.1"; gene_id "ncbi_107992930"; gene_name "ncbi_107992930"; transcript_biotype "lncRNA";
NW_016017936.1	Gnomon	exon	989	1393	.	-	.	transcript_id "XR_001765026.1"; gene_id "ncbi_107992931"; gene_name "ncbi_107992931"; transcript_biotype "lncRNA";
NW_016017936.1	Gnomon	exon	4369	4515	.	-	.	transcript_id "XR_001765026.1"; gene_id "ncbi_107992931"; gene_name "ncbi_107992931"; transcript_biotype "lncRNA";
NW_016017936.1	Gnomon	exon	4836	4887	.	-	.	transcript_id "XR_001765026.1"; gene_id "ncbi_107992931"; gene_name "ncbi_107992931"; transcript_biotype "lncRNA";
NW_016017956.1	Gnomon	exon	50996	51275	.	-	.	transcript_id "XR_001765030.1"; gene_id "ncbi_107992975"; gene_name "ncbi_107992975"; transcript_biotype "lncRNA";
NW_016017956.1	Gnomon	exon	51408	51559	.	-	.	transcript_id "XR_001765030.1"; gene_id "ncbi_107992975"; gene_name "ncbi_107992975"; transcript_biotype "lncRNA";
NW_016017956.1	Gnomon	exon	52738	52822	.	-	.	transcript_id "XR_001765030.1"; gene_id "ncbi_107992975"; gene_name "ncbi_107992975"; transcript_biotype "lncRNA";
NW_016017956.1	Gnomon	exon	320364	329275	.	-	.	transcript_id "XR_001765028.1"; gene_id "ncbi_107992962"; gene_name "ncbi_107992962"; transcript_biotype "lncRNA";
NW_016017956.1	Gnomon	exon	330042	330166	.	-	.	transcript_id "XR_001765028.1"; gene_id "ncbi_107992962"; gene_name "ncbi_107992962"; transcript_biotype "lncRNA";
NW_016017956.1	Gnomon	exon	330788	331218	.	-	.	transcript_id "XR_001765028.1"; gene_id "ncbi_107992962"; gene_name "ncbi_107992962"; transcript_biotype "lncRNA";
NW_016017956.1	Gnomon	exon	340743	340829	.	+	.	transcript_id "XR_001765029.1"; gene_id "ncbi_107992966"; gene_name "ncbi_107992966"; transcript_biotype "lncRNA";
NW_016017956.1	Gnomon	exon	341257	341359	.	+	.	transcript_id "XR_001765029.1"; gene_id "ncbi_107992966"; gene_name "ncbi_107992966"; transcript_biotype "lncRNA";
NW_016017956.1	Gnomon	exon	385931	386037	.	+	.	transcript_id "XR_001765029.1"; gene_id "ncbi_107992966"; gene_name "ncbi_107992966"; transcript_biotype "lncRNA";
NW_016017967.1	Gnomon	exon	5989	6424	.	-	.	transcript_id "XR_001765033.1"; gene_id "ncbi_107993041"; gene_name "ncbi_107993041"; transcript_biotype "lncRNA";
NW_016017967.1	Gnomon	exon	5989	6424	.	-	.	transcript_id "XR_001765034.1"; gene_id "ncbi_107993041"; gene_name "ncbi_107993041"; transcript_biotype "lncRNA";
NW_016017967.1	Gnomon	exon	12025	12237	.	-	.	transcript_id "XR_001765033.1"; gene_id "ncbi_107993041"; gene_name "ncbi_107993041"; transcript_biotype "lncRNA";
NW_016017967.1	Gnomon	exon	12025	12237	.	-	.	transcript_id "XR_001765034.1"; gene_id "ncbi_107993041"; gene_name "ncbi_107993041"; transcript_biotype "lncRNA";
NW_016017967.1	Gnomon	exon	39684	39785	.	-	.	transcript_id "XR_001765033.1"; gene_id "ncbi_107993041"; gene_name "ncbi_107993041"; transcript_biotype "lncRNA";
NW_016017967.1	Gnomon	exon	39684	39785	.	-	.	transcript_id "XR_001765034.1"; gene_id "ncbi_107993041"; gene_name "ncbi_107993041"; transcript_biotype "lncRNA";
NW_016017967.1	Gnomon	exon	39882	40012	.	-	.	transcript_id "XR_001765034.1"; gene_id "ncbi_107993041"; gene_name "ncbi_107993041"; transcript_biotype "lncRNA";
NW_016017967.1	Gnomon	exon	57273	57331	.	-	.	transcript_id "XR_001765033.1"; gene_id "ncbi_107993041"; gene_name "ncbi_107993041"; transcript_biotype "lncRNA";
NW_016017967.1	Gnomon	exon	57732	58243	.	-	.	transcript_id "XR_001765033.1"; gene_id "ncbi_107993041"; gene_name "ncbi_107993041"; transcript_biotype "lncRNA";
NW_016017967.1	Gnomon	exon	352455	352539	.	+	.	transcript_id "XR_001765032.1"; gene_id "ncbi_107993029"; gene_name "ncbi_107993029"; transcript_biotype "lncRNA";
NW_016017967.1	Gnomon	exon	356504	356597	.	+	.	transcript_id "XR_001765032.1"; gene_id "ncbi_107993029"; gene_name "ncbi_107993029"; transcript_biotype "lncRNA";
NW_016017978.1	Gnomon	exon	2676	2995	.	-	.	transcript_id "XR_001765039.1"; gene_id "ncbi_107993053"; gene_name "ncbi_107993053"; transcript_biotype "lncRNA";
NW_016017978.1	Gnomon	exon	2676	2995	.	-	.	transcript_id "XR_001765040.1"; gene_id "ncbi_107993053"; gene_name "ncbi_107993053"; transcript_biotype "lncRNA";
NW_016017978.1	Gnomon	exon	18404	18473	.	-	.	transcript_id "XR_001765040.1"; gene_id "ncbi_107993053"; gene_name "ncbi_107993053"; transcript_biotype "lncRNA";
NW_016017978.1	Gnomon	exon	18407	18473	.	-	.	transcript_id "XR_001765039.1"; gene_id "ncbi_107993053"; gene_name "ncbi_107993053"; transcript_biotype "lncRNA";
NW_016017978.1	Gnomon	exon	93500	93647	.	-	.	transcript_id "XR_001765039.1"; gene_id "ncbi_107993053"; gene_name "ncbi_107993053"; transcript_biotype "lncRNA";
NW_016017978.1	Gnomon	exon	93500	93647	.	-	.	transcript_id "XR_001765040.1"; gene_id "ncbi_107993053"; gene_name "ncbi_107993053"; transcript_biotype "lncRNA";
NW_016017978.1	Gnomon	exon	123430	123512	.	-	.	transcript_id "XR_001765039.1"; gene_id "ncbi_107993053"; gene_name "ncbi_107993053"; transcript_biotype "lncRNA";
NW_016017978.1	Gnomon	exon	123430	123512	.	-	.	transcript_id "XR_001765040.1"; gene_id "ncbi_107993053"; gene_name "ncbi_107993053"; transcript_biotype "lncRNA";
NW_016017978.1	Gnomon	exon	124063	124258	.	-	.	transcript_id "XR_001765039.1"; gene_id "ncbi_107993053"; gene_name "ncbi_107993053"; transcript_biotype "lncRNA";
NW_016017978.1	Gnomon	exon	124063	124258	.	-	.	transcript_id "XR_001765040.1"; gene_id "ncbi_107993053"; gene_name "ncbi_107993053"; transcript_biotype "lncRNA";
NW_016017978.1	Gnomon	exon	144716	144942	.	+	.	transcript_id "XR_001765035.1"; gene_id "ncbi_107993046"; gene_name "ncbi_107993046"; transcript_biotype "lncRNA";
NW_016017978.1	Gnomon	exon	145874	145970	.	+	.	transcript_id "XR_001765035.1"; gene_id "ncbi_107993046"; gene_name "ncbi_107993046"; transcript_biotype "lncRNA";
NW_016017978.1	Gnomon	exon	146290	146459	.	+	.	transcript_id "XR_001765036.1"; gene_id "ncbi_107993047"; gene_name "ncbi_107993047"; transcript_biotype "lncRNA";
NW_016017978.1	Gnomon	exon	146595	146927	.	+	.	transcript_id "XR_001765036.1"; gene_id "ncbi_107993047"; gene_name "ncbi_107993047"; transcript_biotype "lncRNA";
NW_016017978.1	Gnomon	exon	147089	147167	.	+	.	transcript_id "XR_001765036.1"; gene_id "ncbi_107993047"; gene_name "ncbi_107993047"; transcript_biotype "lncRNA";
NW_016017978.1	Gnomon	exon	151050	151237	.	+	.	transcript_id "XR_001765035.1"; gene_id "ncbi_107993046"; gene_name "ncbi_107993046"; transcript_biotype "lncRNA";
NW_016017986.1	Gnomon	exon	244	420	.	-	.	transcript_id "XR_001765041.1"; gene_id "ncbi_107993061"; gene_name "ncbi_107993061"; transcript_biotype "lncRNA";
NW_016017986.1	Gnomon	exon	489	559	.	-	.	transcript_id "XR_001765041.1"; gene_id "ncbi_107993061"; gene_name "ncbi_107993061"; transcript_biotype "lncRNA";
NW_016017986.1	Gnomon	exon	660	756	.	-	.	transcript_id "XR_001765041.1"; gene_id "ncbi_107993061"; gene_name "ncbi_107993061"; transcript_biotype "lncRNA";
NW_016018000.1	Gnomon	exon	71711	72146	.	-	.	transcript_id "XR_001765042.1"; gene_id "ncbi_107993087"; gene_name "ncbi_107993087"; transcript_biotype "lncRNA";
NW_016018000.1	Gnomon	exon	71711	72146	.	-	.	transcript_id "XR_001765043.1"; gene_id "ncbi_107993087"; gene_name "ncbi_107993087"; transcript_biotype "lncRNA";
NW_016018000.1	Gnomon	exon	72231	72514	.	-	.	transcript_id "XR_001765042.1"; gene_id "ncbi_107993087"; gene_name "ncbi_107993087"; transcript_biotype "lncRNA";
NW_016018000.1	Gnomon	exon	72231	72514	.	-	.	transcript_id "XR_001765043.1"; gene_id "ncbi_107993087"; gene_name "ncbi_107993087"; transcript_biotype "lncRNA";
NW_016018000.1	Gnomon	exon	72665	72882	.	-	.	transcript_id "XR_001765042.1"; gene_id "ncbi_107993087"; gene_name "ncbi_107993087"; transcript_biotype "lncRNA";
NW_016018000.1	Gnomon	exon	72665	72882	.	-	.	transcript_id "XR_001765043.1"; gene_id "ncbi_107993087"; gene_name "ncbi_107993087"; transcript_biotype "lncRNA";
NW_016018000.1	Gnomon	exon	72977	73724	.	-	.	transcript_id "XR_001765043.1"; gene_id "ncbi_107993087"; gene_name "ncbi_107993087"; transcript_biotype "lncRNA";
NW_016018000.1	Gnomon	exon	73771	74545	.	-	.	transcript_id "XR_001765042.1"; gene_id "ncbi_107993087"; gene_name "ncbi_107993087"; transcript_biotype "lncRNA";
NW_016018000.1	Gnomon	exon	103860	104180	.	+	.	transcript_id "XR_001765044.1"; gene_id "ncbi_107993092"; gene_name "ncbi_107993092"; transcript_biotype "lncRNA";
NW_016018000.1	Gnomon	exon	104313	104431	.	+	.	transcript_id "XR_001765044.1"; gene_id "ncbi_107993092"; gene_name "ncbi_107993092"; transcript_biotype "lncRNA";
NW_016018004.1	Gnomon	exon	702	848	.	+	.	transcript_id "XR_001765047.1"; gene_id "ncbi_107993135"; gene_name "ncbi_107993135"; transcript_biotype "lncRNA";
NW_016018004.1	Gnomon	exon	4511	5203	.	+	.	transcript_id "XR_001765047.1"; gene_id "ncbi_107993135"; gene_name "ncbi_107993135"; transcript_biotype "lncRNA";
NW_016018004.1	Gnomon	exon	5319	5329	.	+	.	transcript_id "XR_001765047.1"; gene_id "ncbi_107993135"; gene_name "ncbi_107993135"; transcript_biotype "lncRNA";
NW_016018011.1	Gnomon	exon	1297089	1297872	.	+	.	transcript_id "XR_001765052.1"; gene_id "ncbi_107993172"; gene_name "ncbi_107993172"; transcript_biotype "lncRNA";
NW_016018011.1	Gnomon	exon	1299403	1299545	.	+	.	transcript_id "XR_001765052.1"; gene_id "ncbi_107993172"; gene_name "ncbi_107993172"; transcript_biotype "lncRNA";
NW_016018011.1	Gnomon	exon	1301583	1302147	.	+	.	transcript_id "XR_001765052.1"; gene_id "ncbi_107993172"; gene_name "ncbi_107993172"; transcript_biotype "lncRNA";
NW_016018011.1	Gnomon	exon	1381458	1382342	.	+	.	transcript_id "XR_001765053.1"; gene_id "ncbi_107993173"; gene_name "ncbi_107993173"; transcript_biotype "lncRNA";
NW_016018011.1	Gnomon	exon	1382422	1382583	.	+	.	transcript_id "XR_001765053.1"; gene_id "ncbi_107993173"; gene_name "ncbi_107993173"; transcript_biotype "lncRNA";
NW_016018011.1	Gnomon	exon	1382748	1382850	.	+	.	transcript_id "XR_001765053.1"; gene_id "ncbi_107993173"; gene_name "ncbi_107993173"; transcript_biotype "lncRNA";
NW_016018011.1	Gnomon	exon	2146842	2146934	.	+	.	transcript_id "XR_001765055.1"; gene_id "ncbi_107993182"; gene_name "ncbi_107993182"; transcript_biotype "lncRNA";
NW_016018011.1	Gnomon	exon	2147065	2147212	.	+	.	transcript_id "XR_001765055.1"; gene_id "ncbi_107993182"; gene_name "ncbi_107993182"; transcript_biotype "lncRNA";
NW_016018011.1	Gnomon	exon	2148893	2149063	.	+	.	transcript_id "XR_001765055.1"; gene_id "ncbi_107993182"; gene_name "ncbi_107993182"; transcript_biotype "lncRNA";
NW_016018011.1	Gnomon	exon	2211289	2211727	.	+	.	transcript_id "XR_001765057.1"; gene_id "ncbi_107993184"; gene_name "ncbi_107993184"; transcript_biotype "lncRNA";
NW_016018011.1	Gnomon	exon	2212070	2212211	.	+	.	transcript_id "XR_001765057.1"; gene_id "ncbi_107993184"; gene_name "ncbi_107993184"; transcript_biotype "lncRNA";
NW_016018011.1	Gnomon	exon	2213868	2214187	.	+	.	transcript_id "XR_001765057.1"; gene_id "ncbi_107993184"; gene_name "ncbi_107993184"; transcript_biotype "lncRNA";
NW_016018011.1	Gnomon	exon	2220808	2221289	.	-	.	transcript_id "XR_001765056.1"; gene_id "ncbi_107993183"; gene_name "ncbi_107993183"; transcript_biotype "lncRNA";
NW_016018011.1	Gnomon	exon	2221422	2221598	.	-	.	transcript_id "XR_001765056.1"; gene_id "ncbi_107993183"; gene_name "ncbi_107993183"; transcript_biotype "lncRNA";
NW_016018011.1	Gnomon	exon	2373404	2373496	.	+	.	transcript_id "XR_001765054.1"; gene_id "ncbi_107993175"; gene_name "ncbi_107993175"; transcript_biotype "lncRNA";
NW_016018011.1	Gnomon	exon	2373596	2374327	.	+	.	transcript_id "XR_001765054.1"; gene_id "ncbi_107993175"; gene_name "ncbi_107993175"; transcript_biotype "lncRNA";
NW_016018011.1	Gnomon	exon	2409918	2410175	.	-	.	transcript_id "XR_001765051.1"; gene_id "ncbi_107993160"; gene_name "ncbi_107993160"; transcript_biotype "lncRNA";
NW_016018011.1	Gnomon	exon	2410620	2411078	.	-	.	transcript_id "XR_001765051.1"; gene_id "ncbi_107993160"; gene_name "ncbi_107993160"; transcript_biotype "lncRNA";
NW_016018011.1	Gnomon	exon	2413714	2413982	.	-	.	transcript_id "XR_001765051.1"; gene_id "ncbi_107993160"; gene_name "ncbi_107993160"; transcript_biotype "lncRNA";
NW_016018011.1	Gnomon	exon	2845314	2845401	.	-	.	transcript_id "XR_001765050.1"; gene_id "ncbi_107993153"; gene_name "ncbi_107993153"; transcript_biotype "lncRNA";
NW_016018011.1	Gnomon	exon	2845886	2846014	.	-	.	transcript_id "XR_001765050.1"; gene_id "ncbi_107993153"; gene_name "ncbi_107993153"; transcript_biotype "lncRNA";
NW_016018011.1	Gnomon	exon	2848621	2848869	.	-	.	transcript_id "XR_001765050.1"; gene_id "ncbi_107993153"; gene_name "ncbi_107993153"; transcript_biotype "lncRNA";
NW_016018011.1	Gnomon	exon	2938293	2938498	.	-	.	transcript_id "XR_001765049.1"; gene_id "ncbi_107993152"; gene_name "ncbi_107993152"; transcript_biotype "lncRNA";
NW_016018011.1	Gnomon	exon	2939124	2939649	.	-	.	transcript_id "XR_001765049.1"; gene_id "ncbi_107993152"; gene_name "ncbi_107993152"; transcript_biotype "lncRNA";
NW_016018023.1	Gnomon	exon	231952	232059	.	-	.	transcript_id "XR_001765064.1"; gene_id "ncbi_107993247"; gene_name "ncbi_107993247"; transcript_biotype "lncRNA";
NW_016018023.1	Gnomon	exon	232152	232386	.	-	.	transcript_id "XR_001765064.1"; gene_id "ncbi_107993247"; gene_name "ncbi_107993247"; transcript_biotype "lncRNA";
NW_016018023.1	Gnomon	exon	235055	235194	.	-	.	transcript_id "XR_001765064.1"; gene_id "ncbi_107993247"; gene_name "ncbi_107993247"; transcript_biotype "lncRNA";
NW_016018023.1	Gnomon	exon	266977	267683	.	+	.	transcript_id "XR_001765063.1"; gene_id "ncbi_107993244"; gene_name "ncbi_107993244"; transcript_biotype "lncRNA";
NW_016018023.1	Gnomon	exon	269537	269728	.	+	.	transcript_id "XR_001765063.1"; gene_id "ncbi_107993244"; gene_name "ncbi_107993244"; transcript_biotype "lncRNA";
NW_016018023.1	Gnomon	exon	344187	344295	.	+	.	transcript_id "XR_001765063.1"; gene_id "ncbi_107993244"; gene_name "ncbi_107993244"; transcript_biotype "lncRNA";
NW_016018027.1	Gnomon	exon	26	62	.	+	.	transcript_id "XR_001765065.1"; gene_id "ncbi_107993259"; gene_name "ncbi_107993259"; transcript_biotype "lncRNA";
NW_016018027.1	Gnomon	exon	393	472	.	+	.	transcript_id "XR_001765065.1"; gene_id "ncbi_107993259"; gene_name "ncbi_107993259"; transcript_biotype "lncRNA";
NW_016018027.1	Gnomon	exon	579	1525	.	+	.	transcript_id "XR_001765065.1"; gene_id "ncbi_107993259"; gene_name "ncbi_107993259"; transcript_biotype "lncRNA";
NW_016018045.1	Gnomon	exon	111659	111881	.	-	.	transcript_id "XR_001765073.1"; gene_id "ncbi_107993304"; gene_name "ncbi_107993304"; transcript_biotype "lncRNA";
NW_016018045.1	Gnomon	exon	111956	114315	.	-	.	transcript_id "XR_001765073.1"; gene_id "ncbi_107993304"; gene_name "ncbi_107993304"; transcript_biotype "lncRNA";
NW_016018045.1	Gnomon	exon	114419	115732	.	-	.	transcript_id "XR_001765073.1"; gene_id "ncbi_107993304"; gene_name "ncbi_107993304"; transcript_biotype "lncRNA";
NW_016018045.1	Gnomon	exon	132755	133539	.	-	.	transcript_id "XR_001765072.1"; gene_id "ncbi_107993303"; gene_name "ncbi_107993303"; transcript_biotype "lncRNA";
NW_016018045.1	Gnomon	exon	132756	135095	.	-	.	transcript_id "XR_001765069.1"; gene_id "ncbi_107993303"; gene_name "ncbi_107993303"; transcript_biotype "lncRNA";
NW_016018045.1	Gnomon	exon	132756	135095	.	-	.	transcript_id "XR_001765070.1"; gene_id "ncbi_107993303"; gene_name "ncbi_107993303"; transcript_biotype "lncRNA";
NW_016018045.1	Gnomon	exon	132756	135095	.	-	.	transcript_id "XR_001765071.1"; gene_id "ncbi_107993303"; gene_name "ncbi_107993303"; transcript_biotype "lncRNA";
NW_016018045.1	Gnomon	exon	132756	135095	.	-	.	transcript_id "XR_001765068.1"; gene_id "ncbi_107993303"; gene_name "ncbi_107993303"; transcript_biotype "lncRNA";
NW_016018045.1	Gnomon	exon	134909	135095	.	-	.	transcript_id "XR_001765072.1"; gene_id "ncbi_107993303"; gene_name "ncbi_107993303"; transcript_biotype "lncRNA";
NW_016018045.1	Gnomon	exon	135311	135961	.	-	.	transcript_id "XR_001765072.1"; gene_id "ncbi_107993303"; gene_name "ncbi_107993303"; transcript_biotype "lncRNA";
NW_016018045.1	Gnomon	exon	135311	135961	.	-	.	transcript_id "XR_001765069.1"; gene_id "ncbi_107993303"; gene_name "ncbi_107993303"; transcript_biotype "lncRNA";
NW_016018045.1	Gnomon	exon	135311	135961	.	-	.	transcript_id "XR_001765070.1"; gene_id "ncbi_107993303"; gene_name "ncbi_107993303"; transcript_biotype "lncRNA";
NW_016018045.1	Gnomon	exon	135311	135961	.	-	.	transcript_id "XR_001765071.1"; gene_id "ncbi_107993303"; gene_name "ncbi_107993303"; transcript_biotype "lncRNA";
NW_016018045.1	Gnomon	exon	135311	135961	.	-	.	transcript_id "XR_001765068.1"; gene_id "ncbi_107993303"; gene_name "ncbi_107993303"; transcript_biotype "lncRNA";
NW_016018045.1	Gnomon	exon	136041	136088	.	-	.	transcript_id "XR_001765072.1"; gene_id "ncbi_107993303"; gene_name "ncbi_107993303"; transcript_biotype "lncRNA";
NW_016018045.1	Gnomon	exon	136041	136088	.	-	.	transcript_id "XR_001765069.1"; gene_id "ncbi_107993303"; gene_name "ncbi_107993303"; transcript_biotype "lncRNA";
NW_016018045.1	Gnomon	exon	136041	136088	.	-	.	transcript_id "XR_001765068.1"; gene_id "ncbi_107993303"; gene_name "ncbi_107993303"; transcript_biotype "lncRNA";
NW_016018045.1	Gnomon	exon	158031	158146	.	-	.	transcript_id "XR_001765072.1"; gene_id "ncbi_107993303"; gene_name "ncbi_107993303"; transcript_biotype "lncRNA";
NW_016018045.1	Gnomon	exon	158031	158146	.	-	.	transcript_id "XR_001765068.1"; gene_id "ncbi_107993303"; gene_name "ncbi_107993303"; transcript_biotype "lncRNA";
NW_016018045.1	Gnomon	exon	158226	158316	.	-	.	transcript_id "XR_001765072.1"; gene_id "ncbi_107993303"; gene_name "ncbi_107993303"; transcript_biotype "lncRNA";
NW_016018045.1	Gnomon	exon	158226	158316	.	-	.	transcript_id "XR_001765068.1"; gene_id "ncbi_107993303"; gene_name "ncbi_107993303"; transcript_biotype "lncRNA";
NW_016018045.1	Gnomon	exon	159309	159427	.	-	.	transcript_id "XR_001765071.1"; gene_id "ncbi_107993303"; gene_name "ncbi_107993303"; transcript_biotype "lncRNA";
NW_016018045.1	Gnomon	exon	165492	165547	.	-	.	transcript_id "XR_001765070.1"; gene_id "ncbi_107993303"; gene_name "ncbi_107993303"; transcript_biotype "lncRNA";
NW_016018045.1	Gnomon	exon	165492	165579	.	-	.	transcript_id "XR_001765069.1"; gene_id "ncbi_107993303"; gene_name "ncbi_107993303"; transcript_biotype "lncRNA";
NW_016018045.1	Gnomon	exon	262032	263257	.	-	.	transcript_id "XR_001765076.1"; gene_id "ncbi_107993313"; gene_name "ncbi_107993313"; transcript_biotype "lncRNA";
NW_016018045.1	Gnomon	exon	263332	263590	.	-	.	transcript_id "XR_001765076.1"; gene_id "ncbi_107993313"; gene_name "ncbi_107993313"; transcript_biotype "lncRNA";
NW_016018045.1	Gnomon	exon	263640	263797	.	-	.	transcript_id "XR_001765077.1"; gene_id "ncbi_107993314"; gene_name "ncbi_107993314"; transcript_biotype "lncRNA";
NW_016018045.1	Gnomon	exon	263923	264189	.	-	.	transcript_id "XR_001765077.1"; gene_id "ncbi_107993314"; gene_name "ncbi_107993314"; transcript_biotype "lncRNA";
NW_016018045.1	Gnomon	exon	316864	317058	.	+	.	transcript_id "XR_001765075.1"; gene_id "ncbi_107993307"; gene_name "ncbi_107993307"; transcript_biotype "lncRNA";
NW_016018045.1	Gnomon	exon	317286	317380	.	+	.	transcript_id "XR_001765075.1"; gene_id "ncbi_107993307"; gene_name "ncbi_107993307"; transcript_biotype "lncRNA";
NW_016018045.1	Gnomon	exon	318124	318323	.	+	.	transcript_id "XR_001765075.1"; gene_id "ncbi_107993307"; gene_name "ncbi_107993307"; transcript_biotype "lncRNA";
NW_016018063.1	Gnomon	exon	232	342	.	-	.	transcript_id "XR_001765078.1"; gene_id "ncbi_107993327"; gene_name "ncbi_107993327"; transcript_biotype "lncRNA";
NW_016018063.1	Gnomon	exon	735	1021	.	-	.	transcript_id "XR_001765078.1"; gene_id "ncbi_107993327"; gene_name "ncbi_107993327"; transcript_biotype "lncRNA";
NW_016018063.1	Gnomon	exon	2143	2834	.	-	.	transcript_id "XR_001765078.1"; gene_id "ncbi_107993327"; gene_name "ncbi_107993327"; transcript_biotype "lncRNA";
NW_016018067.1	Gnomon	exon	192378	192696	.	+	.	transcript_id "XR_001765080.1"; gene_id "ncbi_107993339"; gene_name "ncbi_107993339"; transcript_biotype "lncRNA";
NW_016018067.1	Gnomon	exon	193291	194738	.	+	.	transcript_id "XR_001765080.1"; gene_id "ncbi_107993339"; gene_name "ncbi_107993339"; transcript_biotype "lncRNA";
NW_016018067.1	Gnomon	exon	207549	207902	.	+	.	transcript_id "XR_001765079.1"; gene_id "ncbi_107993338"; gene_name "ncbi_107993338"; transcript_biotype "lncRNA";
NW_016018067.1	Gnomon	exon	208298	208418	.	+	.	transcript_id "XR_001765079.1"; gene_id "ncbi_107993338"; gene_name "ncbi_107993338"; transcript_biotype "lncRNA";
NW_016018067.1	Gnomon	exon	208584	208770	.	+	.	transcript_id "XR_001765079.1"; gene_id "ncbi_107993338"; gene_name "ncbi_107993338"; transcript_biotype "lncRNA";
NW_016018067.1	Gnomon	exon	237229	237507	.	-	.	transcript_id "XR_001765081.1"; gene_id "ncbi_107993344"; gene_name "ncbi_107993344"; transcript_biotype "lncRNA";
NW_016018067.1	Gnomon	exon	238499	238751	.	-	.	transcript_id "XR_001765081.1"; gene_id "ncbi_107993344"; gene_name "ncbi_107993344"; transcript_biotype "lncRNA";
NW_016018078.1	Gnomon	exon	155206	155262	.	+	.	transcript_id "XR_001765088.1"; gene_id "ncbi_107993371"; gene_name "ncbi_107993371"; transcript_biotype "lncRNA";
NW_016018078.1	Gnomon	exon	155545	155640	.	+	.	transcript_id "XR_001765088.1"; gene_id "ncbi_107993371"; gene_name "ncbi_107993371"; transcript_biotype "lncRNA";
NW_016018078.1	Gnomon	exon	156105	156177	.	+	.	transcript_id "XR_001765088.1"; gene_id "ncbi_107993371"; gene_name "ncbi_107993371"; transcript_biotype "lncRNA";
NW_016018078.1	Gnomon	exon	156275	156394	.	+	.	transcript_id "XR_001765088.1"; gene_id "ncbi_107993371"; gene_name "ncbi_107993371"; transcript_biotype "lncRNA";
NW_016018078.1	Gnomon	exon	157835	157971	.	+	.	transcript_id "XR_001765088.1"; gene_id "ncbi_107993371"; gene_name "ncbi_107993371"; transcript_biotype "lncRNA";
NW_016018089.1	Gnomon	exon	62267	62353	.	-	.	transcript_id "XR_001765098.1"; gene_id "ncbi_107993411"; gene_name "ncbi_107993411"; transcript_biotype "lncRNA";
NW_016018089.1	Gnomon	exon	63010	63430	.	-	.	transcript_id "XR_001765098.1"; gene_id "ncbi_107993411"; gene_name "ncbi_107993411"; transcript_biotype "lncRNA";
NW_016018089.1	Gnomon	exon	63512	63601	.	-	.	transcript_id "XR_001765098.1"; gene_id "ncbi_107993411"; gene_name "ncbi_107993411"; transcript_biotype "lncRNA";
NW_016018089.1	Gnomon	exon	211687	211826	.	-	.	transcript_id "XR_001765097.1"; gene_id "ncbi_107993403"; gene_name "ncbi_107993403"; transcript_biotype "lncRNA";
NW_016018089.1	Gnomon	exon	211914	212041	.	-	.	transcript_id "XR_001765097.1"; gene_id "ncbi_107993403"; gene_name "ncbi_107993403"; transcript_biotype "lncRNA";
NW_016018122.1	Gnomon	exon	11848	12062	.	-	.	transcript_id "XR_001765110.1"; gene_id "ncbi_107993537"; gene_name "ncbi_107993537"; transcript_biotype "lncRNA";
NW_016018122.1	Gnomon	exon	13472	13656	.	-	.	transcript_id "XR_001765110.1"; gene_id "ncbi_107993537"; gene_name "ncbi_107993537"; transcript_biotype "lncRNA";
NW_016018122.1	Gnomon	exon	15400	15726	.	-	.	transcript_id "XR_001765110.1"; gene_id "ncbi_107993537"; gene_name "ncbi_107993537"; transcript_biotype "lncRNA";
NW_016018122.1	Gnomon	exon	1717585	1718558	.	-	.	transcript_id "XR_001765105.1"; gene_id "ncbi_107993506"; gene_name "ncbi_107993506"; transcript_biotype "lncRNA";
NW_016018122.1	Gnomon	exon	1719092	1719170	.	-	.	transcript_id "XR_001765105.1"; gene_id "ncbi_107993506"; gene_name "ncbi_107993506"; transcript_biotype "lncRNA";
NW_016018122.1	Gnomon	exon	1719719	1720155	.	-	.	transcript_id "XR_001765105.1"; gene_id "ncbi_107993506"; gene_name "ncbi_107993506"; transcript_biotype "lncRNA";
NW_016018122.1	Gnomon	exon	1726431	1726876	.	-	.	transcript_id "XR_001765106.1"; gene_id "ncbi_107993507"; gene_name "ncbi_107993507"; transcript_biotype "lncRNA";
NW_016018122.1	Gnomon	exon	1727410	1727488	.	-	.	transcript_id "XR_001765106.1"; gene_id "ncbi_107993507"; gene_name "ncbi_107993507"; transcript_biotype "lncRNA";
NW_016018122.1	Gnomon	exon	1728037	1728473	.	-	.	transcript_id "XR_001765106.1"; gene_id "ncbi_107993507"; gene_name "ncbi_107993507"; transcript_biotype "lncRNA";
NW_016018122.1	Gnomon	exon	2084799	2085762	.	-	.	transcript_id "XR_001765102.1"; gene_id "ncbi_107993471"; gene_name "ncbi_107993471"; transcript_biotype "lncRNA";
NW_016018122.1	Gnomon	exon	2087737	2088085	.	-	.	transcript_id "XR_001765102.1"; gene_id "ncbi_107993471"; gene_name "ncbi_107993471"; transcript_biotype "lncRNA";
NW_016018122.1	Gnomon	exon	2795078	2796031	.	-	.	transcript_id "XR_001765107.1"; gene_id "ncbi_107993512"; gene_name "ncbi_107993512"; transcript_biotype "lncRNA";
NW_016018122.1	Gnomon	exon	2796855	2797402	.	-	.	transcript_id "XR_001765107.1"; gene_id "ncbi_107993512"; gene_name "ncbi_107993512"; transcript_biotype "lncRNA";
NW_016018123.1	Gnomon	exon	291387	291790	.	-	.	transcript_id "XR_001765111.1"; gene_id "ncbi_107993543"; gene_name "ncbi_107993543"; transcript_biotype "lncRNA";
NW_016018123.1	Gnomon	exon	291889	292702	.	-	.	transcript_id "XR_001765111.1"; gene_id "ncbi_107993543"; gene_name "ncbi_107993543"; transcript_biotype "lncRNA";
NW_016018133.1	Gnomon	exon	1429	1534	.	+	.	transcript_id "XR_001765114.1"; gene_id "ncbi_107993551"; gene_name "ncbi_107993551"; transcript_biotype "lncRNA";
NW_016018133.1	Gnomon	exon	1429	1534	.	+	.	transcript_id "XR_001765112.1"; gene_id "ncbi_107993551"; gene_name "ncbi_107993551"; transcript_biotype "lncRNA";
NW_016018133.1	Gnomon	exon	1429	1534	.	+	.	transcript_id "XR_001765113.1"; gene_id "ncbi_107993551"; gene_name "ncbi_107993551"; transcript_biotype "lncRNA";
NW_016018133.1	Gnomon	exon	1688	1805	.	+	.	transcript_id "XR_001765114.1"; gene_id "ncbi_107993551"; gene_name "ncbi_107993551"; transcript_biotype "lncRNA";
NW_016018133.1	Gnomon	exon	1688	1805	.	+	.	transcript_id "XR_001765112.1"; gene_id "ncbi_107993551"; gene_name "ncbi_107993551"; transcript_biotype "lncRNA";
NW_016018133.1	Gnomon	exon	1688	1805	.	+	.	transcript_id "XR_001765113.1"; gene_id "ncbi_107993551"; gene_name "ncbi_107993551"; transcript_biotype "lncRNA";
NW_016018133.1	Gnomon	exon	1894	2138	.	+	.	transcript_id "XR_001765114.1"; gene_id "ncbi_107993551"; gene_name "ncbi_107993551"; transcript_biotype "lncRNA";
NW_016018133.1	Gnomon	exon	1894	2138	.	+	.	transcript_id "XR_001765112.1"; gene_id "ncbi_107993551"; gene_name "ncbi_107993551"; transcript_biotype "lncRNA";
NW_016018133.1	Gnomon	exon	1894	2138	.	+	.	transcript_id "XR_001765113.1"; gene_id "ncbi_107993551"; gene_name "ncbi_107993551"; transcript_biotype "lncRNA";
NW_016018133.1	Gnomon	exon	2360	2473	.	+	.	transcript_id "XR_001765112.1"; gene_id "ncbi_107993551"; gene_name "ncbi_107993551"; transcript_biotype "lncRNA";
NW_016018133.1	Gnomon	exon	2360	2711	.	+	.	transcript_id "XR_001765114.1"; gene_id "ncbi_107993551"; gene_name "ncbi_107993551"; transcript_biotype "lncRNA";
NW_016018133.1	Gnomon	exon	2360	4216	.	+	.	transcript_id "XR_001765113.1"; gene_id "ncbi_107993551"; gene_name "ncbi_107993551"; transcript_biotype "lncRNA";
NW_016018133.1	Gnomon	exon	3991	4595	.	+	.	transcript_id "XR_001765112.1"; gene_id "ncbi_107993551"; gene_name "ncbi_107993551"; transcript_biotype "lncRNA";
NW_016018133.1	Gnomon	exon	4307	4340	.	+	.	transcript_id "XR_001765113.1"; gene_id "ncbi_107993551"; gene_name "ncbi_107993551"; transcript_biotype "lncRNA";
NW_016018133.1	Gnomon	exon	4683	4791	.	+	.	transcript_id "XR_001765114.1"; gene_id "ncbi_107993551"; gene_name "ncbi_107993551"; transcript_biotype "lncRNA";
NW_016018134.1	Gnomon	exon	21259	21684	.	+	.	transcript_id "XR_001765115.1"; gene_id "ncbi_107993558"; gene_name "ncbi_107993558"; transcript_biotype "lncRNA";
NW_016018134.1	Gnomon	exon	21746	21844	.	+	.	transcript_id "XR_001765115.1"; gene_id "ncbi_107993558"; gene_name "ncbi_107993558"; transcript_biotype "lncRNA";
NW_016018134.1	Gnomon	exon	22315	22568	.	+	.	transcript_id "XR_001765115.1"; gene_id "ncbi_107993558"; gene_name "ncbi_107993558"; transcript_biotype "lncRNA";
NW_016018149.1	Gnomon	exon	1037	1141	.	-	.	transcript_id "XR_001765116.1"; gene_id "ncbi_107993579"; gene_name "ncbi_107993579"; transcript_biotype "lncRNA";
NW_016018149.1	Gnomon	exon	2207	2323	.	-	.	transcript_id "XR_001765116.1"; gene_id "ncbi_107993579"; gene_name "ncbi_107993579"; transcript_biotype "lncRNA";
NW_016018149.1	Gnomon	exon	3383	3574	.	-	.	transcript_id "XR_001765116.1"; gene_id "ncbi_107993579"; gene_name "ncbi_107993579"; transcript_biotype "lncRNA";
NW_016018156.1	Gnomon	exon	130139	130583	.	+	.	transcript_id "XR_001765118.1"; gene_id "ncbi_107993591"; gene_name "ncbi_107993591"; transcript_biotype "lncRNA";
NW_016018156.1	Gnomon	exon	131150	131798	.	+	.	transcript_id "XR_001765118.1"; gene_id "ncbi_107993591"; gene_name "ncbi_107993591"; transcript_biotype "lncRNA";
NW_016018156.1	Gnomon	exon	131923	132346	.	+	.	transcript_id "XR_001765118.1"; gene_id "ncbi_107993591"; gene_name "ncbi_107993591"; transcript_biotype "lncRNA";
NW_016018156.1	Gnomon	exon	133209	133286	.	+	.	transcript_id "XR_001765117.1"; gene_id "ncbi_107993590"; gene_name "ncbi_107993590"; transcript_biotype "lncRNA";
NW_016018156.1	Gnomon	exon	135895	136325	.	+	.	transcript_id "XR_001765117.1"; gene_id "ncbi_107993590"; gene_name "ncbi_107993590"; transcript_biotype "lncRNA";
NW_016018156.1	Gnomon	exon	137159	137637	.	+	.	transcript_id "XR_001765117.1"; gene_id "ncbi_107993590"; gene_name "ncbi_107993590"; transcript_biotype "lncRNA";
NW_016018156.1	Gnomon	exon	146089	146434	.	-	.	transcript_id "XR_001765121.1"; gene_id "ncbi_107993593"; gene_name "ncbi_107993593"; transcript_biotype "lncRNA";
NW_016018156.1	Gnomon	exon	146089	146434	.	-	.	transcript_id "XR_001765120.1"; gene_id "ncbi_107993593"; gene_name "ncbi_107993593"; transcript_biotype "lncRNA";
NW_016018156.1	Gnomon	exon	147721	147891	.	-	.	transcript_id "XR_001765121.1"; gene_id "ncbi_107993593"; gene_name "ncbi_107993593"; transcript_biotype "lncRNA";
NW_016018156.1	Gnomon	exon	147721	148177	.	-	.	transcript_id "XR_001765120.1"; gene_id "ncbi_107993593"; gene_name "ncbi_107993593"; transcript_biotype "lncRNA";
NW_016018156.1	Gnomon	exon	147977	148177	.	-	.	transcript_id "XR_001765121.1"; gene_id "ncbi_107993593"; gene_name "ncbi_107993593"; transcript_biotype "lncRNA";
NW_016018156.1	Gnomon	exon	149497	149621	.	-	.	transcript_id "XR_001765121.1"; gene_id "ncbi_107993593"; gene_name "ncbi_107993593"; transcript_biotype "lncRNA";
NW_016018156.1	Gnomon	exon	149497	149621	.	-	.	transcript_id "XR_001765120.1"; gene_id "ncbi_107993593"; gene_name "ncbi_107993593"; transcript_biotype "lncRNA";
NW_016018156.1	Gnomon	exon	149700	149842	.	-	.	transcript_id "XR_001765121.1"; gene_id "ncbi_107993593"; gene_name "ncbi_107993593"; transcript_biotype "lncRNA";
NW_016018156.1	Gnomon	exon	149700	149842	.	-	.	transcript_id "XR_001765120.1"; gene_id "ncbi_107993593"; gene_name "ncbi_107993593"; transcript_biotype "lncRNA";
NW_016018156.1	Gnomon	exon	153465	153538	.	+	.	transcript_id "XR_001765119.1"; gene_id "ncbi_107993592"; gene_name "ncbi_107993592"; transcript_biotype "lncRNA";
NW_016018156.1	Gnomon	exon	154860	156220	.	+	.	transcript_id "XR_001765119.1"; gene_id "ncbi_107993592"; gene_name "ncbi_107993592"; transcript_biotype "lncRNA";
NW_016018167.1	Gnomon	exon	62721	62793	.	-	.	transcript_id "XR_001765122.1"; gene_id "ncbi_107993601"; gene_name "ncbi_107993601"; transcript_biotype "lncRNA";
NW_016018167.1	Gnomon	exon	62926	62967	.	-	.	transcript_id "XR_001765122.1"; gene_id "ncbi_107993601"; gene_name "ncbi_107993601"; transcript_biotype "lncRNA";
NW_016018167.1	Gnomon	exon	63208	63581	.	-	.	transcript_id "XR_001765122.1"; gene_id "ncbi_107993601"; gene_name "ncbi_107993601"; transcript_biotype "lncRNA";
NW_016018178.1	Gnomon	exon	295295	295525	.	-	.	transcript_id "XR_001765123.1"; gene_id "ncbi_107993616"; gene_name "ncbi_107993616"; transcript_biotype "lncRNA";
NW_016018178.1	Gnomon	exon	295932	296116	.	-	.	transcript_id "XR_001765123.1"; gene_id "ncbi_107993616"; gene_name "ncbi_107993616"; transcript_biotype "lncRNA";
NW_016018178.1	Gnomon	exon	296194	296303	.	-	.	transcript_id "XR_001765123.1"; gene_id "ncbi_107993616"; gene_name "ncbi_107993616"; transcript_biotype "lncRNA";
NW_016018189.1	Gnomon	exon	102670	102835	.	-	.	transcript_id "XR_001765124.1"; gene_id "ncbi_107993625"; gene_name "ncbi_107993625"; transcript_biotype "lncRNA";
NW_016018189.1	Gnomon	exon	107537	107560	.	-	.	transcript_id "XR_001765125.1"; gene_id "ncbi_107993625"; gene_name "ncbi_107993625"; transcript_biotype "lncRNA";
NW_016018189.1	Gnomon	exon	107692	108059	.	-	.	transcript_id "XR_001765126.1"; gene_id "ncbi_107993625"; gene_name "ncbi_107993625"; transcript_biotype "lncRNA";
NW_016018189.1	Gnomon	exon	107918	108059	.	-	.	transcript_id "XR_001765124.1"; gene_id "ncbi_107993625"; gene_name "ncbi_107993625"; transcript_biotype "lncRNA";
NW_016018189.1	Gnomon	exon	107918	108059	.	-	.	transcript_id "XR_001765125.1"; gene_id "ncbi_107993625"; gene_name "ncbi_107993625"; transcript_biotype "lncRNA";
NW_016018189.1	Gnomon	exon	108130	108874	.	-	.	transcript_id "XR_001765124.1"; gene_id "ncbi_107993625"; gene_name "ncbi_107993625"; transcript_biotype "lncRNA";
NW_016018189.1	Gnomon	exon	108130	108874	.	-	.	transcript_id "XR_001765125.1"; gene_id "ncbi_107993625"; gene_name "ncbi_107993625"; transcript_biotype "lncRNA";
NW_016018189.1	Gnomon	exon	108130	108874	.	-	.	transcript_id "XR_001765126.1"; gene_id "ncbi_107993625"; gene_name "ncbi_107993625"; transcript_biotype "lncRNA";
NW_016018189.1	Gnomon	exon	108609	108688	.	+	.	transcript_id "XR_001765127.1"; gene_id "ncbi_107993626"; gene_name "ncbi_107993626"; transcript_biotype "lncRNA";
NW_016018189.1	Gnomon	exon	110507	110682	.	+	.	transcript_id "XR_001765127.1"; gene_id "ncbi_107993626"; gene_name "ncbi_107993626"; transcript_biotype "lncRNA";
NW_016018189.1	Gnomon	exon	130215	130673	.	-	.	transcript_id "XR_001765124.1"; gene_id "ncbi_107993625"; gene_name "ncbi_107993625"; transcript_biotype "lncRNA";
NW_016018189.1	Gnomon	exon	130215	130673	.	-	.	transcript_id "XR_001765125.1"; gene_id "ncbi_107993625"; gene_name "ncbi_107993625"; transcript_biotype "lncRNA";
NW_016018189.1	Gnomon	exon	130842	130963	.	-	.	transcript_id "XR_001765124.1"; gene_id "ncbi_107993625"; gene_name "ncbi_107993625"; transcript_biotype "lncRNA";
NW_016018189.1	Gnomon	exon	130842	130963	.	-	.	transcript_id "XR_001765125.1"; gene_id "ncbi_107993625"; gene_name "ncbi_107993625"; transcript_biotype "lncRNA";
NW_016018189.1	Gnomon	exon	130842	130963	.	-	.	transcript_id "XR_001765126.1"; gene_id "ncbi_107993625"; gene_name "ncbi_107993625"; transcript_biotype "lncRNA";
NW_016018189.1	Gnomon	exon	131058	131209	.	-	.	transcript_id "XR_001765124.1"; gene_id "ncbi_107993625"; gene_name "ncbi_107993625"; transcript_biotype "lncRNA";
NW_016018189.1	Gnomon	exon	131058	131209	.	-	.	transcript_id "XR_001765125.1"; gene_id "ncbi_107993625"; gene_name "ncbi_107993625"; transcript_biotype "lncRNA";
NW_016018189.1	Gnomon	exon	131058	131209	.	-	.	transcript_id "XR_001765126.1"; gene_id "ncbi_107993625"; gene_name "ncbi_107993625"; transcript_biotype "lncRNA";
NW_016018189.1	Gnomon	exon	131798	131895	.	-	.	transcript_id "XR_001765124.1"; gene_id "ncbi_107993625"; gene_name "ncbi_107993625"; transcript_biotype "lncRNA";
NW_016018189.1	Gnomon	exon	131798	131895	.	-	.	transcript_id "XR_001765125.1"; gene_id "ncbi_107993625"; gene_name "ncbi_107993625"; transcript_biotype "lncRNA";
NW_016018189.1	Gnomon	exon	131798	131895	.	-	.	transcript_id "XR_001765126.1"; gene_id "ncbi_107993625"; gene_name "ncbi_107993625"; transcript_biotype "lncRNA";
NW_016018189.1	Gnomon	exon	132834	132872	.	-	.	transcript_id "XR_001765128.1"; gene_id "ncbi_107993627"; gene_name "ncbi_107993627"; transcript_biotype "lncRNA";
NW_016018189.1	Gnomon	exon	132994	133328	.	-	.	transcript_id "XR_001765128.1"; gene_id "ncbi_107993627"; gene_name "ncbi_107993627"; transcript_biotype "lncRNA";
NW_016018189.1	Gnomon	exon	135158	135238	.	-	.	transcript_id "XR_001765128.1"; gene_id "ncbi_107993627"; gene_name "ncbi_107993627"; transcript_biotype "lncRNA";
NW_016018189.1	Gnomon	exon	140479	140588	.	-	.	transcript_id "XR_001765124.1"; gene_id "ncbi_107993625"; gene_name "ncbi_107993625"; transcript_biotype "lncRNA";
NW_016018189.1	Gnomon	exon	140479	140588	.	-	.	transcript_id "XR_001765125.1"; gene_id "ncbi_107993625"; gene_name "ncbi_107993625"; transcript_biotype "lncRNA";
NW_016018189.1	Gnomon	exon	140479	140588	.	-	.	transcript_id "XR_001765126.1"; gene_id "ncbi_107993625"; gene_name "ncbi_107993625"; transcript_biotype "lncRNA";
NW_016018189.1	Gnomon	exon	171994	172101	.	-	.	transcript_id "XR_001765124.1"; gene_id "ncbi_107993625"; gene_name "ncbi_107993625"; transcript_biotype "lncRNA";
NW_016018189.1	Gnomon	exon	171994	172101	.	-	.	transcript_id "XR_001765125.1"; gene_id "ncbi_107993625"; gene_name "ncbi_107993625"; transcript_biotype "lncRNA";
NW_016018189.1	Gnomon	exon	171994	172101	.	-	.	transcript_id "XR_001765126.1"; gene_id "ncbi_107993625"; gene_name "ncbi_107993625"; transcript_biotype "lncRNA";
NW_016018189.1	Gnomon	exon	203577	203844	.	-	.	transcript_id "XR_001765126.1"; gene_id "ncbi_107993625"; gene_name "ncbi_107993625"; transcript_biotype "lncRNA";
NW_016018189.1	Gnomon	exon	203577	203857	.	-	.	transcript_id "XR_001765124.1"; gene_id "ncbi_107993625"; gene_name "ncbi_107993625"; transcript_biotype "lncRNA";
NW_016018189.1	Gnomon	exon	203577	203857	.	-	.	transcript_id "XR_001765125.1"; gene_id "ncbi_107993625"; gene_name "ncbi_107993625"; transcript_biotype "lncRNA";
NW_016018196.1	Gnomon	exon	201	3716	.	-	.	transcript_id "XR_001765130.1"; gene_id "ncbi_107993646"; gene_name "ncbi_107993646"; transcript_biotype "lncRNA";
NW_016018196.1	Gnomon	exon	4568	4781	.	-	.	transcript_id "XR_001765130.1"; gene_id "ncbi_107993646"; gene_name "ncbi_107993646"; transcript_biotype "lncRNA";
NW_016018200.1	Gnomon	exon	154561	154653	.	+	.	transcript_id "XR_001765136.1"; gene_id "ncbi_107993661"; gene_name "ncbi_107993661"; transcript_biotype "lncRNA";
NW_016018200.1	Gnomon	exon	154714	154798	.	+	.	transcript_id "XR_001765136.1"; gene_id "ncbi_107993661"; gene_name "ncbi_107993661"; transcript_biotype "lncRNA";
NW_016018200.1	Gnomon	exon	155225	155312	.	+	.	transcript_id "XR_001765136.1"; gene_id "ncbi_107993661"; gene_name "ncbi_107993661"; transcript_biotype "lncRNA";
NW_016018200.1	Gnomon	exon	183472	184418	.	-	.	transcript_id "XR_001765135.1"; gene_id "ncbi_107993660"; gene_name "ncbi_107993660"; transcript_biotype "lncRNA";
NW_016018200.1	Gnomon	exon	184616	184898	.	-	.	transcript_id "XR_001765135.1"; gene_id "ncbi_107993660"; gene_name "ncbi_107993660"; transcript_biotype "lncRNA";
NW_016018200.1	Gnomon	exon	187242	187330	.	-	.	transcript_id "XR_001765135.1"; gene_id "ncbi_107993660"; gene_name "ncbi_107993660"; transcript_biotype "lncRNA";
NW_016018200.1	Gnomon	exon	209590	210558	.	-	.	transcript_id "XR_001765132.1"; gene_id "ncbi_107993652"; gene_name "ncbi_107993652"; transcript_biotype "lncRNA";
NW_016018200.1	Gnomon	exon	210685	211430	.	-	.	transcript_id "XR_001765132.1"; gene_id "ncbi_107993652"; gene_name "ncbi_107993652"; transcript_biotype "lncRNA";
NW_016018200.1	Gnomon	exon	211590	211764	.	-	.	transcript_id "XR_001765132.1"; gene_id "ncbi_107993652"; gene_name "ncbi_107993652"; transcript_biotype "lncRNA";
NW_016018200.1	Gnomon	exon	211833	212181	.	-	.	transcript_id "XR_001765132.1"; gene_id "ncbi_107993652"; gene_name "ncbi_107993652"; transcript_biotype "lncRNA";
NW_016018200.1	Gnomon	exon	212260	212441	.	-	.	transcript_id "XR_001765132.1"; gene_id "ncbi_107993652"; gene_name "ncbi_107993652"; transcript_biotype "lncRNA";
NW_016018200.1	Gnomon	exon	293985	294060	.	+	.	transcript_id "XR_001765138.1"; gene_id "ncbi_107993667"; gene_name "ncbi_107993667"; transcript_biotype "lncRNA";
NW_016018200.1	Gnomon	exon	296847	297475	.	+	.	transcript_id "XR_001765138.1"; gene_id "ncbi_107993667"; gene_name "ncbi_107993667"; transcript_biotype "lncRNA";
NW_016018203.1	Gnomon	exon	2953	3205	.	+	.	transcript_id "XR_001765139.1"; gene_id "ncbi_107993672"; gene_name "ncbi_107993672"; transcript_biotype "lncRNA";
NW_016018203.1	Gnomon	exon	3336	3398	.	+	.	transcript_id "XR_001765139.1"; gene_id "ncbi_107993672"; gene_name "ncbi_107993672"; transcript_biotype "lncRNA";
NW_016018203.1	Gnomon	exon	3604	4060	.	+	.	transcript_id "XR_001765139.1"; gene_id "ncbi_107993672"; gene_name "ncbi_107993672"; transcript_biotype "lncRNA";
NW_016018211.1	Gnomon	exon	183661	183828	.	-	.	transcript_id "XR_001765141.1"; gene_id "ncbi_107993688"; gene_name "ncbi_107993688"; transcript_biotype "lncRNA";
NW_016018211.1	Gnomon	exon	183968	184056	.	-	.	transcript_id "XR_001765141.1"; gene_id "ncbi_107993688"; gene_name "ncbi_107993688"; transcript_biotype "lncRNA";
NW_016018211.1	Gnomon	exon	235144	235248	.	+	.	transcript_id "XR_001765142.1"; gene_id "ncbi_107993691"; gene_name "ncbi_107993691"; transcript_biotype "lncRNA";
NW_016018211.1	Gnomon	exon	267658	267831	.	+	.	transcript_id "XR_001765142.1"; gene_id "ncbi_107993691"; gene_name "ncbi_107993691"; transcript_biotype "lncRNA";
NW_016018211.1	Gnomon	exon	272925	273063	.	+	.	transcript_id "XR_001765142.1"; gene_id "ncbi_107993691"; gene_name "ncbi_107993691"; transcript_biotype "lncRNA";
NW_016018211.1	Gnomon	exon	274557	274779	.	+	.	transcript_id "XR_001765142.1"; gene_id "ncbi_107993691"; gene_name "ncbi_107993691"; transcript_biotype "lncRNA";
NW_016018211.1	Gnomon	exon	291114	291460	.	+	.	transcript_id "XR_001765142.1"; gene_id "ncbi_107993691"; gene_name "ncbi_107993691"; transcript_biotype "lncRNA";
NW_016018222.1	Gnomon	exon	20241	20328	.	+	.	transcript_id "XR_001765148.1"; gene_id "ncbi_107993714"; gene_name "ncbi_107993714"; transcript_biotype "lncRNA";
NW_016018222.1	Gnomon	exon	20436	20656	.	+	.	transcript_id "XR_001765148.1"; gene_id "ncbi_107993714"; gene_name "ncbi_107993714"; transcript_biotype "lncRNA";
NW_016018222.1	Gnomon	exon	21008	21387	.	+	.	transcript_id "XR_001765148.1"; gene_id "ncbi_107993714"; gene_name "ncbi_107993714"; transcript_biotype "lncRNA";
NW_016018222.1	Gnomon	exon	34205	34675	.	-	.	transcript_id "XR_001765150.1"; gene_id "ncbi_107993715"; gene_name "ncbi_107993715"; transcript_biotype "lncRNA";
NW_016018222.1	Gnomon	exon	35780	35962	.	-	.	transcript_id "XR_001765149.1"; gene_id "ncbi_107993715"; gene_name "ncbi_107993715"; transcript_biotype "lncRNA";
NW_016018222.1	Gnomon	exon	35844	35962	.	-	.	transcript_id "XR_001765150.1"; gene_id "ncbi_107993715"; gene_name "ncbi_107993715"; transcript_biotype "lncRNA";
NW_016018222.1	Gnomon	exon	36939	37284	.	-	.	transcript_id "XR_001765150.1"; gene_id "ncbi_107993715"; gene_name "ncbi_107993715"; transcript_biotype "lncRNA";
NW_016018222.1	Gnomon	exon	36939	37284	.	-	.	transcript_id "XR_001765149.1"; gene_id "ncbi_107993715"; gene_name "ncbi_107993715"; transcript_biotype "lncRNA";
NW_016018222.1	Gnomon	exon	39195	39401	.	+	.	transcript_id "XR_001765152.1"; gene_id "ncbi_107993716"; gene_name "ncbi_107993716"; transcript_biotype "lncRNA";
NW_016018222.1	Gnomon	exon	39195	39401	.	+	.	transcript_id "XR_001765151.1"; gene_id "ncbi_107993716"; gene_name "ncbi_107993716"; transcript_biotype "lncRNA";
NW_016018222.1	Gnomon	exon	39195	39401	.	+	.	transcript_id "XR_001765153.1"; gene_id "ncbi_107993716"; gene_name "ncbi_107993716"; transcript_biotype "lncRNA";
NW_016018222.1	Gnomon	exon	39803	39991	.	+	.	transcript_id "XR_001765153.1"; gene_id "ncbi_107993716"; gene_name "ncbi_107993716"; transcript_biotype "lncRNA";
NW_016018222.1	Gnomon	exon	39803	40278	.	+	.	transcript_id "XR_001765152.1"; gene_id "ncbi_107993716"; gene_name "ncbi_107993716"; transcript_biotype "lncRNA";
NW_016018222.1	Gnomon	exon	39803	40278	.	+	.	transcript_id "XR_001765151.1"; gene_id "ncbi_107993716"; gene_name "ncbi_107993716"; transcript_biotype "lncRNA";
NW_016018222.1	Gnomon	exon	40086	40278	.	+	.	transcript_id "XR_001765153.1"; gene_id "ncbi_107993716"; gene_name "ncbi_107993716"; transcript_biotype "lncRNA";
NW_016018222.1	Gnomon	exon	40554	40853	.	+	.	transcript_id "XR_001765152.1"; gene_id "ncbi_107993716"; gene_name "ncbi_107993716"; transcript_biotype "lncRNA";
NW_016018222.1	Gnomon	exon	40554	40853	.	+	.	transcript_id "XR_001765151.1"; gene_id "ncbi_107993716"; gene_name "ncbi_107993716"; transcript_biotype "lncRNA";
NW_016018222.1	Gnomon	exon	40554	40853	.	+	.	transcript_id "XR_001765153.1"; gene_id "ncbi_107993716"; gene_name "ncbi_107993716"; transcript_biotype "lncRNA";
NW_016018222.1	Gnomon	exon	40972	41192	.	+	.	transcript_id "XR_001765152.1"; gene_id "ncbi_107993716"; gene_name "ncbi_107993716"; transcript_biotype "lncRNA";
NW_016018222.1	Gnomon	exon	40972	41192	.	+	.	transcript_id "XR_001765151.1"; gene_id "ncbi_107993716"; gene_name "ncbi_107993716"; transcript_biotype "lncRNA";
NW_016018222.1	Gnomon	exon	40972	41192	.	+	.	transcript_id "XR_001765153.1"; gene_id "ncbi_107993716"; gene_name "ncbi_107993716"; transcript_biotype "lncRNA";
NW_016018222.1	Gnomon	exon	43562	43936	.	+	.	transcript_id "XR_001765151.1"; gene_id "ncbi_107993716"; gene_name "ncbi_107993716"; transcript_biotype "lncRNA";
NW_016018222.1	Gnomon	exon	43562	43936	.	+	.	transcript_id "XR_001765153.1"; gene_id "ncbi_107993716"; gene_name "ncbi_107993716"; transcript_biotype "lncRNA";
NW_016018222.1	Gnomon	exon	47101	47189	.	+	.	transcript_id "XR_001765152.1"; gene_id "ncbi_107993716"; gene_name "ncbi_107993716"; transcript_biotype "lncRNA";
NW_016018222.1	Gnomon	exon	158277	158546	.	+	.	transcript_id "XR_001765145.1"; gene_id "ncbi_107993709"; gene_name "ncbi_107993709"; transcript_biotype "lncRNA";
NW_016018222.1	Gnomon	exon	158660	158806	.	+	.	transcript_id "XR_001765145.1"; gene_id "ncbi_107993709"; gene_name "ncbi_107993709"; transcript_biotype "lncRNA";
NW_016018222.1	Gnomon	exon	158906	159018	.	+	.	transcript_id "XR_001765145.1"; gene_id "ncbi_107993709"; gene_name "ncbi_107993709"; transcript_biotype "lncRNA";
NW_016018222.1	Gnomon	exon	202875	202962	.	-	.	transcript_id "XR_001765144.1"; gene_id "ncbi_107993703"; gene_name "ncbi_107993703"; transcript_biotype "lncRNA";
NW_016018222.1	Gnomon	exon	203042	203678	.	-	.	transcript_id "XR_001765144.1"; gene_id "ncbi_107993703"; gene_name "ncbi_107993703"; transcript_biotype "lncRNA";
NW_016018222.1	Gnomon	exon	215268	215458	.	-	.	transcript_id "XR_001765144.1"; gene_id "ncbi_107993703"; gene_name "ncbi_107993703"; transcript_biotype "lncRNA";
NW_016018232.1	Gnomon	exon	16	837	.	-	.	transcript_id "XR_001765154.1"; gene_id "ncbi_107993721"; gene_name "ncbi_107993721"; transcript_biotype "lncRNA";
NW_016018232.1	Gnomon	exon	916	1042	.	-	.	transcript_id "XR_001765154.1"; gene_id "ncbi_107993721"; gene_name "ncbi_107993721"; transcript_biotype "lncRNA";
NW_016018232.1	Gnomon	exon	2265	2680	.	-	.	transcript_id "XR_001765154.1"; gene_id "ncbi_107993721"; gene_name "ncbi_107993721"; transcript_biotype "lncRNA";
NW_016018233.1	Gnomon	exon	239762	240104	.	+	.	transcript_id "XR_001765209.1"; gene_id "ncbi_107993830"; gene_name "ncbi_107993830"; transcript_biotype "lncRNA";
NW_016018233.1	Gnomon	exon	239762	240104	.	+	.	transcript_id "XR_001765210.1"; gene_id "ncbi_107993830"; gene_name "ncbi_107993830"; transcript_biotype "lncRNA";
NW_016018233.1	Gnomon	exon	239762	240104	.	+	.	transcript_id "XR_001765211.1"; gene_id "ncbi_107993830"; gene_name "ncbi_107993830"; transcript_biotype "lncRNA";
NW_016018233.1	Gnomon	exon	245232	245397	.	+	.	transcript_id "XR_001765211.1"; gene_id "ncbi_107993830"; gene_name "ncbi_107993830"; transcript_biotype "lncRNA";
NW_016018233.1	Gnomon	exon	245232	245993	.	+	.	transcript_id "XR_001765210.1"; gene_id "ncbi_107993830"; gene_name "ncbi_107993830"; transcript_biotype "lncRNA";
NW_016018233.1	Gnomon	exon	245232	246476	.	+	.	transcript_id "XR_001765209.1"; gene_id "ncbi_107993830"; gene_name "ncbi_107993830"; transcript_biotype "lncRNA";
NW_016018233.1	Gnomon	exon	246814	247269	.	+	.	transcript_id "XR_001765209.1"; gene_id "ncbi_107993830"; gene_name "ncbi_107993830"; transcript_biotype "lncRNA";
NW_016018233.1	Gnomon	exon	246814	247269	.	+	.	transcript_id "XR_001765210.1"; gene_id "ncbi_107993830"; gene_name "ncbi_107993830"; transcript_biotype "lncRNA";
NW_016018233.1	Gnomon	exon	246814	247269	.	+	.	transcript_id "XR_001765211.1"; gene_id "ncbi_107993830"; gene_name "ncbi_107993830"; transcript_biotype "lncRNA";
NW_016018233.1	Gnomon	exon	247500	247931	.	+	.	transcript_id "XR_001765209.1"; gene_id "ncbi_107993830"; gene_name "ncbi_107993830"; transcript_biotype "lncRNA";
NW_016018233.1	Gnomon	exon	247500	247931	.	+	.	transcript_id "XR_001765210.1"; gene_id "ncbi_107993830"; gene_name "ncbi_107993830"; transcript_biotype "lncRNA";
NW_016018233.1	Gnomon	exon	247500	247931	.	+	.	transcript_id "XR_001765211.1"; gene_id "ncbi_107993830"; gene_name "ncbi_107993830"; transcript_biotype "lncRNA";
NW_016018233.1	Gnomon	exon	258695	259206	.	+	.	transcript_id "XR_001765189.1"; gene_id "ncbi_107993789"; gene_name "ncbi_107993789"; transcript_biotype "lncRNA";
NW_016018233.1	Gnomon	exon	259392	259474	.	+	.	transcript_id "XR_001765189.1"; gene_id "ncbi_107993789"; gene_name "ncbi_107993789"; transcript_biotype "lncRNA";
NW_016018233.1	Gnomon	exon	298361	298565	.	+	.	transcript_id "XR_001765189.1"; gene_id "ncbi_107993789"; gene_name "ncbi_107993789"; transcript_biotype "lncRNA";
NW_016018233.1	Gnomon	exon	298642	298776	.	+	.	transcript_id "XR_001765189.1"; gene_id "ncbi_107993789"; gene_name "ncbi_107993789"; transcript_biotype "lncRNA";
NW_016018233.1	Gnomon	exon	456646	457342	.	-	.	transcript_id "XR_001765193.1"; gene_id "ncbi_107993810"; gene_name "ncbi_107993810"; transcript_biotype "lncRNA";
NW_016018233.1	Gnomon	exon	457452	457537	.	-	.	transcript_id "XR_001765193.1"; gene_id "ncbi_107993810"; gene_name "ncbi_107993810"; transcript_biotype "lncRNA";
NW_016018233.1	Gnomon	exon	460374	460457	.	-	.	transcript_id "XR_001765192.1"; gene_id "ncbi_107993808"; gene_name "ncbi_107993808"; transcript_biotype "lncRNA";
NW_016018233.1	Gnomon	exon	461735	461999	.	-	.	transcript_id "XR_001765192.1"; gene_id "ncbi_107993808"; gene_name "ncbi_107993808"; transcript_biotype "lncRNA";
NW_016018233.1	Gnomon	exon	462270	462362	.	-	.	transcript_id "XR_001765192.1"; gene_id "ncbi_107993808"; gene_name "ncbi_107993808"; transcript_biotype "lncRNA";
NW_016018233.1	Gnomon	exon	502896	503018	.	+	.	transcript_id "XR_001765185.1"; gene_id "ncbi_107993782"; gene_name "ncbi_107993782"; transcript_biotype "lncRNA";
NW_016018233.1	Gnomon	exon	503619	503714	.	+	.	transcript_id "XR_001765185.1"; gene_id "ncbi_107993782"; gene_name "ncbi_107993782"; transcript_biotype "lncRNA";
NW_016018233.1	Gnomon	exon	503915	504042	.	+	.	transcript_id "XR_001765185.1"; gene_id "ncbi_107993782"; gene_name "ncbi_107993782"; transcript_biotype "lncRNA";
NW_016018233.1	Gnomon	exon	504134	504272	.	+	.	transcript_id "XR_001765185.1"; gene_id "ncbi_107993782"; gene_name "ncbi_107993782"; transcript_biotype "lncRNA";
NW_016018233.1	Gnomon	exon	513981	514162	.	+	.	transcript_id "XR_001765178.1"; gene_id "ncbi_107993779"; gene_name "ncbi_107993779"; transcript_biotype "lncRNA";
NW_016018233.1	Gnomon	exon	513981	514162	.	+	.	transcript_id "XR_001765179.1"; gene_id "ncbi_107993779"; gene_name "ncbi_107993779"; transcript_biotype "lncRNA";
NW_016018233.1	Gnomon	exon	522594	522884	.	+	.	transcript_id "XR_001765178.1"; gene_id "ncbi_107993779"; gene_name "ncbi_107993779"; transcript_biotype "lncRNA";
NW_016018233.1	Gnomon	exon	522594	522884	.	+	.	transcript_id "XR_001765179.1"; gene_id "ncbi_107993779"; gene_name "ncbi_107993779"; transcript_biotype "lncRNA";
NW_016018233.1	Gnomon	exon	522998	523300	.	+	.	transcript_id "XR_001765179.1"; gene_id "ncbi_107993779"; gene_name "ncbi_107993779"; transcript_biotype "lncRNA";
NW_016018233.1	Gnomon	exon	522998	523488	.	+	.	transcript_id "XR_001765178.1"; gene_id "ncbi_107993779"; gene_name "ncbi_107993779"; transcript_biotype "lncRNA";
NW_016018233.1	Gnomon	exon	523435	523488	.	+	.	transcript_id "XR_001765179.1"; gene_id "ncbi_107993779"; gene_name "ncbi_107993779"; transcript_biotype "lncRNA";
NW_016018233.1	Gnomon	exon	523921	524495	.	+	.	transcript_id "XR_001765178.1"; gene_id "ncbi_107993779"; gene_name "ncbi_107993779"; transcript_biotype "lncRNA";
NW_016018233.1	Gnomon	exon	523921	524495	.	+	.	transcript_id "XR_001765179.1"; gene_id "ncbi_107993779"; gene_name "ncbi_107993779"; transcript_biotype "lncRNA";
NW_016018233.1	Gnomon	exon	524562	525276	.	+	.	transcript_id "XR_001765178.1"; gene_id "ncbi_107993779"; gene_name "ncbi_107993779"; transcript_biotype "lncRNA";
NW_016018233.1	Gnomon	exon	524562	525276	.	+	.	transcript_id "XR_001765179.1"; gene_id "ncbi_107993779"; gene_name "ncbi_107993779"; transcript_biotype "lncRNA";
NW_016018233.1	Gnomon	exon	528797	529488	.	+	.	transcript_id "XR_001765173.1"; gene_id "ncbi_107993777"; gene_name "ncbi_107993777"; transcript_biotype "lncRNA";
NW_016018233.1	Gnomon	exon	529545	529824	.	+	.	transcript_id "XR_001765173.1"; gene_id "ncbi_107993777"; gene_name "ncbi_107993777"; transcript_biotype "lncRNA";
NW_016018233.1	Gnomon	exon	529912	530365	.	+	.	transcript_id "XR_001765173.1"; gene_id "ncbi_107993777"; gene_name "ncbi_107993777"; transcript_biotype "lncRNA";
NW_016018233.1	Gnomon	exon	537469	538817	.	+	.	transcript_id "XR_001765177.1"; gene_id "ncbi_107993778"; gene_name "ncbi_107993778"; transcript_biotype "lncRNA";
NW_016018233.1	Gnomon	exon	537469	538817	.	+	.	transcript_id "XR_001765176.1"; gene_id "ncbi_107993778"; gene_name "ncbi_107993778"; transcript_biotype "lncRNA";
NW_016018233.1	Gnomon	exon	539017	539413	.	+	.	transcript_id "XR_001765175.1"; gene_id "ncbi_107993778"; gene_name "ncbi_107993778"; transcript_biotype "lncRNA";
NW_016018233.1	Gnomon	exon	539017	539413	.	+	.	transcript_id "XR_001765174.1"; gene_id "ncbi_107993778"; gene_name "ncbi_107993778"; transcript_biotype "lncRNA";
NW_016018233.1	Gnomon	exon	539085	539413	.	+	.	transcript_id "XR_001765177.1"; gene_id "ncbi_107993778"; gene_name "ncbi_107993778"; transcript_biotype "lncRNA";
NW_016018233.1	Gnomon	exon	539195	539413	.	+	.	transcript_id "XR_001765176.1"; gene_id "ncbi_107993778"; gene_name "ncbi_107993778"; transcript_biotype "lncRNA";
NW_016018233.1	Gnomon	exon	539923	540289	.	+	.	transcript_id "XR_001765177.1"; gene_id "ncbi_107993778"; gene_name "ncbi_107993778"; transcript_biotype "lncRNA";
NW_016018233.1	Gnomon	exon	539923	540289	.	+	.	transcript_id "XR_001765176.1"; gene_id "ncbi_107993778"; gene_name "ncbi_107993778"; transcript_biotype "lncRNA";
NW_016018233.1	Gnomon	exon	539923	540289	.	+	.	transcript_id "XR_001765175.1"; gene_id "ncbi_107993778"; gene_name "ncbi_107993778"; transcript_biotype "lncRNA";
NW_016018233.1	Gnomon	exon	539923	540289	.	+	.	transcript_id "XR_001765174.1"; gene_id "ncbi_107993778"; gene_name "ncbi_107993778"; transcript_biotype "lncRNA";
NW_016018233.1	Gnomon	exon	541005	541288	.	+	.	transcript_id "XR_001765177.1"; gene_id "ncbi_107993778"; gene_name "ncbi_107993778"; transcript_biotype "lncRNA";
NW_016018233.1	Gnomon	exon	541005	541288	.	+	.	transcript_id "XR_001765176.1"; gene_id "ncbi_107993778"; gene_name "ncbi_107993778"; transcript_biotype "lncRNA";
NW_016018233.1	Gnomon	exon	541005	541288	.	+	.	transcript_id "XR_001765174.1"; gene_id "ncbi_107993778"; gene_name "ncbi_107993778"; transcript_biotype "lncRNA";
NW_016018233.1	Gnomon	exon	541005	541330	.	+	.	transcript_id "XR_001765175.1"; gene_id "ncbi_107993778"; gene_name "ncbi_107993778"; transcript_biotype "lncRNA";
NW_016018233.1	Gnomon	exon	541412	542118	.	+	.	transcript_id "XR_001765177.1"; gene_id "ncbi_107993778"; gene_name "ncbi_107993778"; transcript_biotype "lncRNA";
NW_016018233.1	Gnomon	exon	541412	542118	.	+	.	transcript_id "XR_001765176.1"; gene_id "ncbi_107993778"; gene_name "ncbi_107993778"; transcript_biotype "lncRNA";
NW_016018233.1	Gnomon	exon	541412	542118	.	+	.	transcript_id "XR_001765175.1"; gene_id "ncbi_107993778"; gene_name "ncbi_107993778"; transcript_biotype "lncRNA";
NW_016018233.1	Gnomon	exon	541412	542118	.	+	.	transcript_id "XR_001765174.1"; gene_id "ncbi_107993778"; gene_name "ncbi_107993778"; transcript_biotype "lncRNA";
NW_016018233.1	Gnomon	exon	547440	548360	.	+	.	transcript_id "XR_001765180.1"; gene_id "ncbi_107993780"; gene_name "ncbi_107993780"; transcript_biotype "lncRNA";
NW_016018233.1	Gnomon	exon	548690	548962	.	+	.	transcript_id "XR_001765180.1"; gene_id "ncbi_107993780"; gene_name "ncbi_107993780"; transcript_biotype "lncRNA";
NW_016018233.1	Gnomon	exon	549542	549806	.	+	.	transcript_id "XR_001765180.1"; gene_id "ncbi_107993780"; gene_name "ncbi_107993780"; transcript_biotype "lncRNA";
NW_016018233.1	Gnomon	exon	550199	550640	.	+	.	transcript_id "XR_001765180.1"; gene_id "ncbi_107993780"; gene_name "ncbi_107993780"; transcript_biotype "lncRNA";
NW_016018233.1	Gnomon	exon	563212	563923	.	+	.	transcript_id "XR_001765182.1"; gene_id "ncbi_107993781"; gene_name "ncbi_107993781"; transcript_biotype "lncRNA";
NW_016018233.1	Gnomon	exon	564009	564196	.	+	.	transcript_id "XR_001765181.1"; gene_id "ncbi_107993781"; gene_name "ncbi_107993781"; transcript_biotype "lncRNA";
NW_016018233.1	Gnomon	exon	564009	564196	.	+	.	transcript_id "XR_001765183.1"; gene_id "ncbi_107993781"; gene_name "ncbi_107993781"; transcript_biotype "lncRNA";
NW_016018233.1	Gnomon	exon	564009	564196	.	+	.	transcript_id "XR_001765184.1"; gene_id "ncbi_107993781"; gene_name "ncbi_107993781"; transcript_biotype "lncRNA";
NW_016018233.1	Gnomon	exon	564121	564196	.	+	.	transcript_id "XR_001765182.1"; gene_id "ncbi_107993781"; gene_name "ncbi_107993781"; transcript_biotype "lncRNA";
NW_016018233.1	Gnomon	exon	564585	564681	.	+	.	transcript_id "XR_001765182.1"; gene_id "ncbi_107993781"; gene_name "ncbi_107993781"; transcript_biotype "lncRNA";
NW_016018233.1	Gnomon	exon	564585	564681	.	+	.	transcript_id "XR_001765181.1"; gene_id "ncbi_107993781"; gene_name "ncbi_107993781"; transcript_biotype "lncRNA";
NW_016018233.1	Gnomon	exon	564585	564681	.	+	.	transcript_id "XR_001765183.1"; gene_id "ncbi_107993781"; gene_name "ncbi_107993781"; transcript_biotype "lncRNA";
NW_016018233.1	Gnomon	exon	564891	564990	.	+	.	transcript_id "XR_001765182.1"; gene_id "ncbi_107993781"; gene_name "ncbi_107993781"; transcript_biotype "lncRNA";
NW_016018233.1	Gnomon	exon	564891	564990	.	+	.	transcript_id "XR_001765181.1"; gene_id "ncbi_107993781"; gene_name "ncbi_107993781"; transcript_biotype "lncRNA";
NW_016018233.1	Gnomon	exon	564891	564990	.	+	.	transcript_id "XR_001765183.1"; gene_id "ncbi_107993781"; gene_name "ncbi_107993781"; transcript_biotype "lncRNA";
NW_016018233.1	Gnomon	exon	564891	564990	.	+	.	transcript_id "XR_001765184.1"; gene_id "ncbi_107993781"; gene_name "ncbi_107993781"; transcript_biotype "lncRNA";
NW_016018233.1	Gnomon	exon	565929	567794	.	+	.	transcript_id "XR_001765182.1"; gene_id "ncbi_107993781"; gene_name "ncbi_107993781"; transcript_biotype "lncRNA";
NW_016018233.1	Gnomon	exon	565929	567794	.	+	.	transcript_id "XR_001765181.1"; gene_id "ncbi_107993781"; gene_name "ncbi_107993781"; transcript_biotype "lncRNA";
NW_016018233.1	Gnomon	exon	565929	567794	.	+	.	transcript_id "XR_001765184.1"; gene_id "ncbi_107993781"; gene_name "ncbi_107993781"; transcript_biotype "lncRNA";
NW_016018233.1	Gnomon	exon	566026	567794	.	+	.	transcript_id "XR_001765183.1"; gene_id "ncbi_107993781"; gene_name "ncbi_107993781"; transcript_biotype "lncRNA";
NW_016018233.1	Gnomon	exon	712210	712292	.	+	.	transcript_id "XR_001765163.1"; gene_id "ncbi_107993756"; gene_name "ncbi_107993756"; transcript_biotype "lncRNA";
NW_016018233.1	Gnomon	exon	712472	712629	.	+	.	transcript_id "XR_001765163.1"; gene_id "ncbi_107993756"; gene_name "ncbi_107993756"; transcript_biotype "lncRNA";
NW_016018233.1	Gnomon	exon	713172	713486	.	+	.	transcript_id "XR_001765163.1"; gene_id "ncbi_107993756"; gene_name "ncbi_107993756"; transcript_biotype "lncRNA";
NW_016018233.1	Gnomon	exon	729148	729675	.	+	.	transcript_id "XR_001765160.1"; gene_id "ncbi_107993754"; gene_name "ncbi_107993754"; transcript_biotype "lncRNA";
NW_016018233.1	Gnomon	exon	729148	729675	.	+	.	transcript_id "XR_001765161.1"; gene_id "ncbi_107993754"; gene_name "ncbi_107993754"; transcript_biotype "lncRNA";
NW_016018233.1	Gnomon	exon	730138	730275	.	+	.	transcript_id "XR_001765161.1"; gene_id "ncbi_107993754"; gene_name "ncbi_107993754"; transcript_biotype "lncRNA";
NW_016018233.1	Gnomon	exon	730138	730884	.	+	.	transcript_id "XR_001765160.1"; gene_id "ncbi_107993754"; gene_name "ncbi_107993754"; transcript_biotype "lncRNA";
NW_016018233.1	Gnomon	exon	730434	730884	.	+	.	transcript_id "XR_001765161.1"; gene_id "ncbi_107993754"; gene_name "ncbi_107993754"; transcript_biotype "lncRNA";
NW_016018233.1	Gnomon	exon	731167	731600	.	+	.	transcript_id "XR_001765160.1"; gene_id "ncbi_107993754"; gene_name "ncbi_107993754"; transcript_biotype "lncRNA";
NW_016018233.1	Gnomon	exon	731167	731600	.	+	.	transcript_id "XR_001765161.1"; gene_id "ncbi_107993754"; gene_name "ncbi_107993754"; transcript_biotype "lncRNA";
NW_016018233.1	Gnomon	exon	733840	733960	.	+	.	transcript_id "XR_001765162.1"; gene_id "ncbi_107993755"; gene_name "ncbi_107993755"; transcript_biotype "lncRNA";
NW_016018233.1	Gnomon	exon	734199	734440	.	+	.	transcript_id "XR_001765162.1"; gene_id "ncbi_107993755"; gene_name "ncbi_107993755"; transcript_biotype "lncRNA";
NW_016018233.1	Gnomon	exon	735135	735362	.	+	.	transcript_id "XR_001765162.1"; gene_id "ncbi_107993755"; gene_name "ncbi_107993755"; transcript_biotype "lncRNA";
NW_016018233.1	Gnomon	exon	735686	736094	.	+	.	transcript_id "XR_001765162.1"; gene_id "ncbi_107993755"; gene_name "ncbi_107993755"; transcript_biotype "lncRNA";
NW_016018233.1	Gnomon	exon	760111	760678	.	+	.	transcript_id "XR_001765164.1"; gene_id "ncbi_107993757"; gene_name "ncbi_107993757"; transcript_biotype "lncRNA";
NW_016018233.1	Gnomon	exon	761030	761115	.	+	.	transcript_id "XR_001765164.1"; gene_id "ncbi_107993757"; gene_name "ncbi_107993757"; transcript_biotype "lncRNA";
NW_016018233.1	Gnomon	exon	852236	852271	.	+	.	transcript_id "XR_001765158.1"; gene_id "ncbi_107993749"; gene_name "ncbi_107993749"; transcript_biotype "lncRNA";
NW_016018233.1	Gnomon	exon	852538	853015	.	+	.	transcript_id "XR_001765158.1"; gene_id "ncbi_107993749"; gene_name "ncbi_107993749"; transcript_biotype "lncRNA";
NW_016018233.1	Gnomon	exon	853199	853730	.	+	.	transcript_id "XR_001765158.1"; gene_id "ncbi_107993749"; gene_name "ncbi_107993749"; transcript_biotype "lncRNA";
NW_016018233.1	Gnomon	exon	856046	856182	.	+	.	transcript_id "XR_001765165.1"; gene_id "ncbi_107993763"; gene_name "ncbi_107993763"; transcript_biotype "lncRNA";
NW_016018233.1	Gnomon	exon	857545	857775	.	+	.	transcript_id "XR_001765165.1"; gene_id "ncbi_107993763"; gene_name "ncbi_107993763"; transcript_biotype "lncRNA";
NW_016018233.1	Gnomon	exon	858321	858816	.	+	.	transcript_id "XR_001765165.1"; gene_id "ncbi_107993763"; gene_name "ncbi_107993763"; transcript_biotype "lncRNA";
NW_016018233.1	Gnomon	exon	858877	859424	.	+	.	transcript_id "XR_001765165.1"; gene_id "ncbi_107993763"; gene_name "ncbi_107993763"; transcript_biotype "lncRNA";
NW_016018233.1	Gnomon	exon	859324	859414	.	-	.	transcript_id "XR_001765166.1"; gene_id "ncbi_107993764"; gene_name "ncbi_107993764"; transcript_biotype "lncRNA";
NW_016018233.1	Gnomon	exon	859702	860126	.	-	.	transcript_id "XR_001765166.1"; gene_id "ncbi_107993764"; gene_name "ncbi_107993764"; transcript_biotype "lncRNA";
NW_016018233.1	Gnomon	exon	859724	859786	.	+	.	transcript_id "XR_001765165.1"; gene_id "ncbi_107993763"; gene_name "ncbi_107993763"; transcript_biotype "lncRNA";
NW_016018233.1	Gnomon	exon	860950	861064	.	-	.	transcript_id "XR_001765166.1"; gene_id "ncbi_107993764"; gene_name "ncbi_107993764"; transcript_biotype "lncRNA";
NW_016018233.1	Gnomon	exon	861135	861199	.	-	.	transcript_id "XR_001765166.1"; gene_id "ncbi_107993764"; gene_name "ncbi_107993764"; transcript_biotype "lncRNA";
NW_016018233.1	Gnomon	exon	933284	933416	.	+	.	transcript_id "XR_001765171.1"; gene_id "ncbi_107993766"; gene_name "ncbi_107993766"; transcript_biotype "lncRNA";
NW_016018233.1	Gnomon	exon	933284	933622	.	+	.	transcript_id "XR_001765170.1"; gene_id "ncbi_107993766"; gene_name "ncbi_107993766"; transcript_biotype "lncRNA";
NW_016018233.1	Gnomon	exon	933494	933622	.	+	.	transcript_id "XR_001765171.1"; gene_id "ncbi_107993766"; gene_name "ncbi_107993766"; transcript_biotype "lncRNA";
NW_016018233.1	Gnomon	exon	935837	935981	.	+	.	transcript_id "XR_001765170.1"; gene_id "ncbi_107993766"; gene_name "ncbi_107993766"; transcript_biotype "lncRNA";
NW_016018233.1	Gnomon	exon	935837	935981	.	+	.	transcript_id "XR_001765171.1"; gene_id "ncbi_107993766"; gene_name "ncbi_107993766"; transcript_biotype "lncRNA";
NW_016018233.1	Gnomon	exon	936080	936557	.	+	.	transcript_id "XR_001765170.1"; gene_id "ncbi_107993766"; gene_name "ncbi_107993766"; transcript_biotype "lncRNA";
NW_016018233.1	Gnomon	exon	936080	936557	.	+	.	transcript_id "XR_001765171.1"; gene_id "ncbi_107993766"; gene_name "ncbi_107993766"; transcript_biotype "lncRNA";
NW_016018233.1	Gnomon	exon	936680	937282	.	+	.	transcript_id "XR_001765170.1"; gene_id "ncbi_107993766"; gene_name "ncbi_107993766"; transcript_biotype "lncRNA";
NW_016018233.1	Gnomon	exon	936680	937282	.	+	.	transcript_id "XR_001765171.1"; gene_id "ncbi_107993766"; gene_name "ncbi_107993766"; transcript_biotype "lncRNA";
NW_016018233.1	Gnomon	exon	947529	947885	.	-	.	transcript_id "XR_001765169.1"; gene_id "ncbi_107993765"; gene_name "ncbi_107993765"; transcript_biotype "lncRNA";
NW_016018233.1	Gnomon	exon	947529	947885	.	-	.	transcript_id "XR_001765167.1"; gene_id "ncbi_107993765"; gene_name "ncbi_107993765"; transcript_biotype "lncRNA";
NW_016018233.1	Gnomon	exon	947966	948145	.	-	.	transcript_id "XR_001765169.1"; gene_id "ncbi_107993765"; gene_name "ncbi_107993765"; transcript_biotype "lncRNA";
NW_016018233.1	Gnomon	exon	947966	948145	.	-	.	transcript_id "XR_001765167.1"; gene_id "ncbi_107993765"; gene_name "ncbi_107993765"; transcript_biotype "lncRNA";
NW_016018233.1	Gnomon	exon	948210	948262	.	-	.	transcript_id "XR_001765169.1"; gene_id "ncbi_107993765"; gene_name "ncbi_107993765"; transcript_biotype "lncRNA";
NW_016018233.1	Gnomon	exon	948210	948654	.	-	.	transcript_id "XR_001765167.1"; gene_id "ncbi_107993765"; gene_name "ncbi_107993765"; transcript_biotype "lncRNA";
NW_016018233.1	Gnomon	exon	948321	948654	.	-	.	transcript_id "XR_001765169.1"; gene_id "ncbi_107993765"; gene_name "ncbi_107993765"; transcript_biotype "lncRNA";
NW_016018233.1	Gnomon	exon	949044	949197	.	-	.	transcript_id "XR_001765169.1"; gene_id "ncbi_107993765"; gene_name "ncbi_107993765"; transcript_biotype "lncRNA";
NW_016018233.1	Gnomon	exon	949044	949197	.	-	.	transcript_id "XR_001765167.1"; gene_id "ncbi_107993765"; gene_name "ncbi_107993765"; transcript_biotype "lncRNA";
NW_016018233.1	Gnomon	exon	1201977	1203683	.	-	.	transcript_id "XR_001765203.1"; gene_id "ncbi_107993827"; gene_name "ncbi_107993827"; transcript_biotype "lncRNA";
NW_016018233.1	Gnomon	exon	1203769	1204557	.	-	.	transcript_id "XR_001765202.1"; gene_id "ncbi_107993827"; gene_name "ncbi_107993827"; transcript_biotype "lncRNA";
NW_016018233.1	Gnomon	exon	1203769	1204557	.	-	.	transcript_id "XR_001765201.1"; gene_id "ncbi_107993827"; gene_name "ncbi_107993827"; transcript_biotype "lncRNA";
NW_016018233.1	Gnomon	exon	1203769	1204557	.	-	.	transcript_id "XR_001765204.1"; gene_id "ncbi_107993827"; gene_name "ncbi_107993827"; transcript_biotype "lncRNA";
NW_016018233.1	Gnomon	exon	1203854	1204557	.	-	.	transcript_id "XR_001765203.1"; gene_id "ncbi_107993827"; gene_name "ncbi_107993827"; transcript_biotype "lncRNA";
NW_016018233.1	Gnomon	exon	1204639	1205153	.	-	.	transcript_id "XR_001765202.1"; gene_id "ncbi_107993827"; gene_name "ncbi_107993827"; transcript_biotype "lncRNA";
NW_016018233.1	Gnomon	exon	1204639	1205166	.	-	.	transcript_id "XR_001765203.1"; gene_id "ncbi_107993827"; gene_name "ncbi_107993827"; transcript_biotype "lncRNA";
NW_016018233.1	Gnomon	exon	1204639	1205166	.	-	.	transcript_id "XR_001765201.1"; gene_id "ncbi_107993827"; gene_name "ncbi_107993827"; transcript_biotype "lncRNA";
NW_016018233.1	Gnomon	exon	1204639	1205166	.	-	.	transcript_id "XR_001765204.1"; gene_id "ncbi_107993827"; gene_name "ncbi_107993827"; transcript_biotype "lncRNA";
NW_016018233.1	Gnomon	exon	1205250	1206114	.	-	.	transcript_id "XR_001765203.1"; gene_id "ncbi_107993827"; gene_name "ncbi_107993827"; transcript_biotype "lncRNA";
NW_016018233.1	Gnomon	exon	1205250	1206114	.	-	.	transcript_id "XR_001765202.1"; gene_id "ncbi_107993827"; gene_name "ncbi_107993827"; transcript_biotype "lncRNA";
NW_016018233.1	Gnomon	exon	1205250	1206114	.	-	.	transcript_id "XR_001765201.1"; gene_id "ncbi_107993827"; gene_name "ncbi_107993827"; transcript_biotype "lncRNA";
NW_016018233.1	Gnomon	exon	1205250	1206114	.	-	.	transcript_id "XR_001765204.1"; gene_id "ncbi_107993827"; gene_name "ncbi_107993827"; transcript_biotype "lncRNA";
NW_016018233.1	Gnomon	exon	1206762	1207971	.	-	.	transcript_id "XR_001765204.1"; gene_id "ncbi_107993827"; gene_name "ncbi_107993827"; transcript_biotype "lncRNA";
NW_016018233.1	Gnomon	exon	1207268	1207971	.	-	.	transcript_id "XR_001765203.1"; gene_id "ncbi_107993827"; gene_name "ncbi_107993827"; transcript_biotype "lncRNA";
NW_016018233.1	Gnomon	exon	1207268	1207971	.	-	.	transcript_id "XR_001765202.1"; gene_id "ncbi_107993827"; gene_name "ncbi_107993827"; transcript_biotype "lncRNA";
NW_016018233.1	Gnomon	exon	1207268	1207971	.	-	.	transcript_id "XR_001765201.1"; gene_id "ncbi_107993827"; gene_name "ncbi_107993827"; transcript_biotype "lncRNA";
NW_016018233.1	Gnomon	exon	1209784	1210154	.	+	.	transcript_id "XR_001765208.1"; gene_id "ncbi_107993829"; gene_name "ncbi_107993829"; transcript_biotype "lncRNA";
NW_016018233.1	Gnomon	exon	1210453	1210492	.	-	.	transcript_id "XR_001765206.1"; gene_id "ncbi_107993828"; gene_name "ncbi_107993828"; transcript_biotype "lncRNA";
NW_016018233.1	Gnomon	exon	1210453	1210492	.	-	.	transcript_id "XR_001765205.1"; gene_id "ncbi_107993828"; gene_name "ncbi_107993828"; transcript_biotype "lncRNA";
NW_016018233.1	Gnomon	exon	1210453	1210492	.	-	.	transcript_id "XR_001765207.1"; gene_id "ncbi_107993828"; gene_name "ncbi_107993828"; transcript_biotype "lncRNA";
NW_016018233.1	Gnomon	exon	1210693	1210948	.	+	.	transcript_id "XR_001765208.1"; gene_id "ncbi_107993829"; gene_name "ncbi_107993829"; transcript_biotype "lncRNA";
NW_016018233.1	Gnomon	exon	1212722	1213053	.	-	.	transcript_id "XR_001765206.1"; gene_id "ncbi_107993828"; gene_name "ncbi_107993828"; transcript_biotype "lncRNA";
NW_016018233.1	Gnomon	exon	1212722	1213053	.	-	.	transcript_id "XR_001765205.1"; gene_id "ncbi_107993828"; gene_name "ncbi_107993828"; transcript_biotype "lncRNA";
NW_016018233.1	Gnomon	exon	1212722	1213053	.	-	.	transcript_id "XR_001765207.1"; gene_id "ncbi_107993828"; gene_name "ncbi_107993828"; transcript_biotype "lncRNA";
NW_016018233.1	Gnomon	exon	1213427	1214031	.	-	.	transcript_id "XR_001765207.1"; gene_id "ncbi_107993828"; gene_name "ncbi_107993828"; transcript_biotype "lncRNA";
NW_016018233.1	Gnomon	exon	1213547	1213643	.	-	.	transcript_id "XR_001765206.1"; gene_id "ncbi_107993828"; gene_name "ncbi_107993828"; transcript_biotype "lncRNA";
NW_016018233.1	Gnomon	exon	1213547	1214031	.	-	.	transcript_id "XR_001765205.1"; gene_id "ncbi_107993828"; gene_name "ncbi_107993828"; transcript_biotype "lncRNA";
NW_016018233.1	Gnomon	exon	1213742	1214031	.	-	.	transcript_id "XR_001765206.1"; gene_id "ncbi_107993828"; gene_name "ncbi_107993828"; transcript_biotype "lncRNA";
NW_016018233.1	Gnomon	exon	1214268	1214409	.	-	.	transcript_id "XR_001765206.1"; gene_id "ncbi_107993828"; gene_name "ncbi_107993828"; transcript_biotype "lncRNA";
NW_016018233.1	Gnomon	exon	1214268	1214409	.	-	.	transcript_id "XR_001765205.1"; gene_id "ncbi_107993828"; gene_name "ncbi_107993828"; transcript_biotype "lncRNA";
NW_016018233.1	Gnomon	exon	1214268	1214409	.	-	.	transcript_id "XR_001765207.1"; gene_id "ncbi_107993828"; gene_name "ncbi_107993828"; transcript_biotype "lncRNA";
NW_016018233.1	Gnomon	exon	1214529	1214876	.	-	.	transcript_id "XR_001765157.1"; gene_id "ncbi_107993748"; gene_name "ncbi_107993748"; transcript_biotype "lncRNA";
NW_016018233.1	Gnomon	exon	1214529	1214876	.	-	.	transcript_id "XR_001765156.1"; gene_id "ncbi_107993748"; gene_name "ncbi_107993748"; transcript_biotype "lncRNA";
NW_016018233.1	Gnomon	exon	1215149	1215545	.	-	.	transcript_id "XR_001765157.1"; gene_id "ncbi_107993748"; gene_name "ncbi_107993748"; transcript_biotype "lncRNA";
NW_016018233.1	Gnomon	exon	1215149	1215545	.	-	.	transcript_id "XR_001765156.1"; gene_id "ncbi_107993748"; gene_name "ncbi_107993748"; transcript_biotype "lncRNA";
NW_016018233.1	Gnomon	exon	1215815	1216028	.	-	.	transcript_id "XR_001765157.1"; gene_id "ncbi_107993748"; gene_name "ncbi_107993748"; transcript_biotype "lncRNA";
NW_016018233.1	Gnomon	exon	1215815	1216502	.	-	.	transcript_id "XR_001765156.1"; gene_id "ncbi_107993748"; gene_name "ncbi_107993748"; transcript_biotype "lncRNA";
NW_016018233.1	Gnomon	exon	1217547	1217759	.	-	.	transcript_id "XR_001765157.1"; gene_id "ncbi_107993748"; gene_name "ncbi_107993748"; transcript_biotype "lncRNA";
NW_016018233.1	Gnomon	exon	1218320	1218583	.	-	.	transcript_id "XR_001765157.1"; gene_id "ncbi_107993748"; gene_name "ncbi_107993748"; transcript_biotype "lncRNA";
NW_016018233.1	Gnomon	exon	1221492	1221527	.	+	.	transcript_id "XR_001765212.1"; gene_id "ncbi_107993835"; gene_name "ncbi_107993835"; transcript_biotype "lncRNA";
NW_016018233.1	Gnomon	exon	1221492	1221527	.	+	.	transcript_id "XR_001765215.1"; gene_id "ncbi_107993835"; gene_name "ncbi_107993835"; transcript_biotype "lncRNA";
NW_016018233.1	Gnomon	exon	1221492	1221527	.	+	.	transcript_id "XR_001765214.1"; gene_id "ncbi_107993835"; gene_name "ncbi_107993835"; transcript_biotype "lncRNA";
NW_016018233.1	Gnomon	exon	1221492	1221527	.	+	.	transcript_id "XR_001765213.1"; gene_id "ncbi_107993835"; gene_name "ncbi_107993835"; transcript_biotype "lncRNA";
NW_016018233.1	Gnomon	exon	1221624	1221787	.	+	.	transcript_id "XR_001765213.1"; gene_id "ncbi_107993835"; gene_name "ncbi_107993835"; transcript_biotype "lncRNA";
NW_016018233.1	Gnomon	exon	1221624	1222202	.	+	.	transcript_id "XR_001765214.1"; gene_id "ncbi_107993835"; gene_name "ncbi_107993835"; transcript_biotype "lncRNA";
NW_016018233.1	Gnomon	exon	1221624	1222535	.	+	.	transcript_id "XR_001765212.1"; gene_id "ncbi_107993835"; gene_name "ncbi_107993835"; transcript_biotype "lncRNA";
NW_016018233.1	Gnomon	exon	1221624	1222535	.	+	.	transcript_id "XR_001765215.1"; gene_id "ncbi_107993835"; gene_name "ncbi_107993835"; transcript_biotype "lncRNA";
NW_016018233.1	Gnomon	exon	1221862	1222535	.	+	.	transcript_id "XR_001765213.1"; gene_id "ncbi_107993835"; gene_name "ncbi_107993835"; transcript_biotype "lncRNA";
NW_016018233.1	Gnomon	exon	1222316	1222535	.	+	.	transcript_id "XR_001765214.1"; gene_id "ncbi_107993835"; gene_name "ncbi_107993835"; transcript_biotype "lncRNA";
NW_016018233.1	Gnomon	exon	1222711	1222936	.	+	.	transcript_id "XR_001765212.1"; gene_id "ncbi_107993835"; gene_name "ncbi_107993835"; transcript_biotype "lncRNA";
NW_016018233.1	Gnomon	exon	1222711	1222936	.	+	.	transcript_id "XR_001765215.1"; gene_id "ncbi_107993835"; gene_name "ncbi_107993835"; transcript_biotype "lncRNA";
NW_016018233.1	Gnomon	exon	1222711	1222936	.	+	.	transcript_id "XR_001765214.1"; gene_id "ncbi_107993835"; gene_name "ncbi_107993835"; transcript_biotype "lncRNA";
NW_016018233.1	Gnomon	exon	1222711	1222936	.	+	.	transcript_id "XR_001765213.1"; gene_id "ncbi_107993835"; gene_name "ncbi_107993835"; transcript_biotype "lncRNA";
NW_016018233.1	Gnomon	exon	1224228	1224412	.	+	.	transcript_id "XR_001765215.1"; gene_id "ncbi_107993835"; gene_name "ncbi_107993835"; transcript_biotype "lncRNA";
NW_016018233.1	Gnomon	exon	1224228	1224746	.	+	.	transcript_id "XR_001765212.1"; gene_id "ncbi_107993835"; gene_name "ncbi_107993835"; transcript_biotype "lncRNA";
NW_016018233.1	Gnomon	exon	1224228	1224746	.	+	.	transcript_id "XR_001765214.1"; gene_id "ncbi_107993835"; gene_name "ncbi_107993835"; transcript_biotype "lncRNA";
NW_016018233.1	Gnomon	exon	1224228	1224746	.	+	.	transcript_id "XR_001765213.1"; gene_id "ncbi_107993835"; gene_name "ncbi_107993835"; transcript_biotype "lncRNA";
NW_016018233.1	Gnomon	exon	1224509	1224746	.	+	.	transcript_id "XR_001765215.1"; gene_id "ncbi_107993835"; gene_name "ncbi_107993835"; transcript_biotype "lncRNA";
NW_016018233.1	Gnomon	exon	1225991	1226442	.	+	.	transcript_id "XR_001765212.1"; gene_id "ncbi_107993835"; gene_name "ncbi_107993835"; transcript_biotype "lncRNA";
NW_016018233.1	Gnomon	exon	1225991	1226442	.	+	.	transcript_id "XR_001765215.1"; gene_id "ncbi_107993835"; gene_name "ncbi_107993835"; transcript_biotype "lncRNA";
NW_016018233.1	Gnomon	exon	1225991	1226442	.	+	.	transcript_id "XR_001765214.1"; gene_id "ncbi_107993835"; gene_name "ncbi_107993835"; transcript_biotype "lncRNA";
NW_016018233.1	Gnomon	exon	1225991	1226442	.	+	.	transcript_id "XR_001765213.1"; gene_id "ncbi_107993835"; gene_name "ncbi_107993835"; transcript_biotype "lncRNA";
NW_016018233.1	Gnomon	exon	1282087	1282165	.	+	.	transcript_id "XR_001765200.1"; gene_id "ncbi_107993814"; gene_name "ncbi_107993814"; transcript_biotype "lncRNA";
NW_016018233.1	Gnomon	exon	1282265	1282437	.	+	.	transcript_id "XR_001765200.1"; gene_id "ncbi_107993814"; gene_name "ncbi_107993814"; transcript_biotype "lncRNA";
NW_016018233.1	Gnomon	exon	1293078	1293524	.	+	.	transcript_id "XR_001765200.1"; gene_id "ncbi_107993814"; gene_name "ncbi_107993814"; transcript_biotype "lncRNA";
NW_016018233.1	Gnomon	exon	1293919	1294396	.	+	.	transcript_id "XR_001765200.1"; gene_id "ncbi_107993814"; gene_name "ncbi_107993814"; transcript_biotype "lncRNA";
NW_016018233.1	Gnomon	exon	1299677	1300361	.	+	.	transcript_id "XR_001765200.1"; gene_id "ncbi_107993814"; gene_name "ncbi_107993814"; transcript_biotype "lncRNA";
NW_016018233.1	Gnomon	exon	1302831	1303162	.	-	.	transcript_id "XR_001765199.1"; gene_id "ncbi_107993812"; gene_name "ncbi_107993812"; transcript_biotype "lncRNA";
NW_016018233.1	Gnomon	exon	1302832	1303162	.	-	.	transcript_id "XR_001765197.1"; gene_id "ncbi_107993812"; gene_name "ncbi_107993812"; transcript_biotype "lncRNA";
NW_016018233.1	Gnomon	exon	1302832	1303162	.	-	.	transcript_id "XR_001765195.1"; gene_id "ncbi_107993812"; gene_name "ncbi_107993812"; transcript_biotype "lncRNA";
NW_016018233.1	Gnomon	exon	1302834	1303162	.	-	.	transcript_id "XR_001765196.1"; gene_id "ncbi_107993812"; gene_name "ncbi_107993812"; transcript_biotype "lncRNA";
NW_016018233.1	Gnomon	exon	1302838	1303162	.	-	.	transcript_id "XR_001765198.1"; gene_id "ncbi_107993812"; gene_name "ncbi_107993812"; transcript_biotype "lncRNA";
NW_016018233.1	Gnomon	exon	1316565	1316879	.	-	.	transcript_id "XR_001765199.1"; gene_id "ncbi_107993812"; gene_name "ncbi_107993812"; transcript_biotype "lncRNA";
NW_016018233.1	Gnomon	exon	1316565	1316879	.	-	.	transcript_id "XR_001765197.1"; gene_id "ncbi_107993812"; gene_name "ncbi_107993812"; transcript_biotype "lncRNA";
NW_016018233.1	Gnomon	exon	1316565	1316879	.	-	.	transcript_id "XR_001765195.1"; gene_id "ncbi_107993812"; gene_name "ncbi_107993812"; transcript_biotype "lncRNA";
NW_016018233.1	Gnomon	exon	1316565	1316879	.	-	.	transcript_id "XR_001765196.1"; gene_id "ncbi_107993812"; gene_name "ncbi_107993812"; transcript_biotype "lncRNA";
NW_016018233.1	Gnomon	exon	1317035	1317181	.	-	.	transcript_id "XR_001765199.1"; gene_id "ncbi_107993812"; gene_name "ncbi_107993812"; transcript_biotype "lncRNA";
NW_016018233.1	Gnomon	exon	1317035	1317181	.	-	.	transcript_id "XR_001765197.1"; gene_id "ncbi_107993812"; gene_name "ncbi_107993812"; transcript_biotype "lncRNA";
NW_016018233.1	Gnomon	exon	1317035	1317181	.	-	.	transcript_id "XR_001765195.1"; gene_id "ncbi_107993812"; gene_name "ncbi_107993812"; transcript_biotype "lncRNA";
NW_016018233.1	Gnomon	exon	1317035	1317181	.	-	.	transcript_id "XR_001765196.1"; gene_id "ncbi_107993812"; gene_name "ncbi_107993812"; transcript_biotype "lncRNA";
NW_016018233.1	Gnomon	exon	1317035	1317181	.	-	.	transcript_id "XR_001765198.1"; gene_id "ncbi_107993812"; gene_name "ncbi_107993812"; transcript_biotype "lncRNA";
NW_016018233.1	Gnomon	exon	1318618	1318912	.	-	.	transcript_id "XR_001765199.1"; gene_id "ncbi_107993812"; gene_name "ncbi_107993812"; transcript_biotype "lncRNA";
NW_016018233.1	Gnomon	exon	1318618	1318912	.	-	.	transcript_id "XR_001765197.1"; gene_id "ncbi_107993812"; gene_name "ncbi_107993812"; transcript_biotype "lncRNA";
NW_016018233.1	Gnomon	exon	1318618	1318912	.	-	.	transcript_id "XR_001765195.1"; gene_id "ncbi_107993812"; gene_name "ncbi_107993812"; transcript_biotype "lncRNA";
NW_016018233.1	Gnomon	exon	1318618	1318912	.	-	.	transcript_id "XR_001765198.1"; gene_id "ncbi_107993812"; gene_name "ncbi_107993812"; transcript_biotype "lncRNA";
NW_016018233.1	Gnomon	exon	1325820	1325989	.	-	.	transcript_id "XR_001765199.1"; gene_id "ncbi_107993812"; gene_name "ncbi_107993812"; transcript_biotype "lncRNA";
NW_016018233.1	Gnomon	exon	1325820	1325989	.	-	.	transcript_id "XR_001765197.1"; gene_id "ncbi_107993812"; gene_name "ncbi_107993812"; transcript_biotype "lncRNA";
NW_016018233.1	Gnomon	exon	1325820	1325989	.	-	.	transcript_id "XR_001765195.1"; gene_id "ncbi_107993812"; gene_name "ncbi_107993812"; transcript_biotype "lncRNA";
NW_016018233.1	Gnomon	exon	1325820	1325989	.	-	.	transcript_id "XR_001765196.1"; gene_id "ncbi_107993812"; gene_name "ncbi_107993812"; transcript_biotype "lncRNA";
NW_016018233.1	Gnomon	exon	1325820	1325989	.	-	.	transcript_id "XR_001765198.1"; gene_id "ncbi_107993812"; gene_name "ncbi_107993812"; transcript_biotype "lncRNA";
NW_016018233.1	Gnomon	exon	1335137	1335274	.	-	.	transcript_id "XR_001765199.1"; gene_id "ncbi_107993812"; gene_name "ncbi_107993812"; transcript_biotype "lncRNA";
NW_016018233.1	Gnomon	exon	1335142	1335274	.	-	.	transcript_id "XR_001765195.1"; gene_id "ncbi_107993812"; gene_name "ncbi_107993812"; transcript_biotype "lncRNA";
NW_016018233.1	Gnomon	exon	1335142	1335274	.	-	.	transcript_id "XR_001765196.1"; gene_id "ncbi_107993812"; gene_name "ncbi_107993812"; transcript_biotype "lncRNA";
NW_016018233.1	Gnomon	exon	1335142	1335274	.	-	.	transcript_id "XR_001765198.1"; gene_id "ncbi_107993812"; gene_name "ncbi_107993812"; transcript_biotype "lncRNA";
NW_016018233.1	Gnomon	exon	1366314	1366674	.	-	.	transcript_id "XR_001765199.1"; gene_id "ncbi_107993812"; gene_name "ncbi_107993812"; transcript_biotype "lncRNA";
NW_016018233.1	Gnomon	exon	1366314	1366674	.	-	.	transcript_id "XR_001765197.1"; gene_id "ncbi_107993812"; gene_name "ncbi_107993812"; transcript_biotype "lncRNA";
NW_016018233.1	Gnomon	exon	1366314	1366674	.	-	.	transcript_id "XR_001765195.1"; gene_id "ncbi_107993812"; gene_name "ncbi_107993812"; transcript_biotype "lncRNA";
NW_016018233.1	Gnomon	exon	1366314	1366674	.	-	.	transcript_id "XR_001765196.1"; gene_id "ncbi_107993812"; gene_name "ncbi_107993812"; transcript_biotype "lncRNA";
NW_016018233.1	Gnomon	exon	1366314	1366674	.	-	.	transcript_id "XR_001765198.1"; gene_id "ncbi_107993812"; gene_name "ncbi_107993812"; transcript_biotype "lncRNA";
NW_016018233.1	Gnomon	exon	1750344	1750645	.	-	.	transcript_id "XR_001765155.1"; gene_id "ncbi_107993734"; gene_name "ncbi_107993734"; transcript_biotype "lncRNA";
NW_016018233.1	Gnomon	exon	1751378	1751503	.	-	.	transcript_id "XR_001765155.1"; gene_id "ncbi_107993734"; gene_name "ncbi_107993734"; transcript_biotype "lncRNA";
NW_016018234.1	Gnomon	exon	194822	194957	.	-	.	transcript_id "XR_001765216.1"; gene_id "ncbi_107993836"; gene_name "ncbi_107993836"; transcript_biotype "lncRNA";
NW_016018234.1	Gnomon	exon	195121	195273	.	-	.	transcript_id "XR_001765216.1"; gene_id "ncbi_107993836"; gene_name "ncbi_107993836"; transcript_biotype "lncRNA";
NW_016018234.1	Gnomon	exon	195345	195522	.	-	.	transcript_id "XR_001765216.1"; gene_id "ncbi_107993836"; gene_name "ncbi_107993836"; transcript_biotype "lncRNA";
NW_016018245.1	Gnomon	exon	283608	284298	.	-	.	transcript_id "XR_001765219.1"; gene_id "ncbi_107993853"; gene_name "ncbi_107993853"; transcript_biotype "lncRNA";
NW_016018245.1	Gnomon	exon	284418	284510	.	-	.	transcript_id "XR_001765219.1"; gene_id "ncbi_107993853"; gene_name "ncbi_107993853"; transcript_biotype "lncRNA";
NW_016018245.1	Gnomon	exon	292885	293813	.	-	.	transcript_id "XR_001765218.1"; gene_id "ncbi_107993852"; gene_name "ncbi_107993852"; transcript_biotype "lncRNA";
NW_016018245.1	Gnomon	exon	293888	293991	.	-	.	transcript_id "XR_001765218.1"; gene_id "ncbi_107993852"; gene_name "ncbi_107993852"; transcript_biotype "lncRNA";
NW_016018256.1	Gnomon	exon	127433	127772	.	+	.	transcript_id "XR_001765225.1"; gene_id "ncbi_107993918"; gene_name "ncbi_107993918"; transcript_biotype "lncRNA";
NW_016018256.1	Gnomon	exon	127977	128189	.	+	.	transcript_id "XR_001765225.1"; gene_id "ncbi_107993918"; gene_name "ncbi_107993918"; transcript_biotype "lncRNA";
NW_016018256.1	Gnomon	exon	129149	129235	.	+	.	transcript_id "XR_001765225.1"; gene_id "ncbi_107993918"; gene_name "ncbi_107993918"; transcript_biotype "lncRNA";
NW_016018256.1	Gnomon	exon	147749	147840	.	-	.	transcript_id "XR_001765230.1"; gene_id "ncbi_107993936"; gene_name "ncbi_107993936"; transcript_biotype "lncRNA";
NW_016018256.1	Gnomon	exon	147915	148015	.	-	.	transcript_id "XR_001765230.1"; gene_id "ncbi_107993936"; gene_name "ncbi_107993936"; transcript_biotype "lncRNA";
NW_016018256.1	Gnomon	exon	148432	148465	.	-	.	transcript_id "XR_001765230.1"; gene_id "ncbi_107993936"; gene_name "ncbi_107993936"; transcript_biotype "lncRNA";
NW_016018256.1	Gnomon	exon	249426	250517	.	-	.	transcript_id "XR_001765226.1"; gene_id "ncbi_107993929"; gene_name "ncbi_107993929"; transcript_biotype "lncRNA";
NW_016018256.1	Gnomon	exon	249426	250517	.	-	.	transcript_id "XR_001765228.1"; gene_id "ncbi_107993929"; gene_name "ncbi_107993929"; transcript_biotype "lncRNA";
NW_016018256.1	Gnomon	exon	249426	250517	.	-	.	transcript_id "XR_001765227.1"; gene_id "ncbi_107993929"; gene_name "ncbi_107993929"; transcript_biotype "lncRNA";
NW_016018256.1	Gnomon	exon	250577	250788	.	-	.	transcript_id "XR_001765226.1"; gene_id "ncbi_107993929"; gene_name "ncbi_107993929"; transcript_biotype "lncRNA";
NW_016018256.1	Gnomon	exon	250577	250788	.	-	.	transcript_id "XR_001765227.1"; gene_id "ncbi_107993929"; gene_name "ncbi_107993929"; transcript_biotype "lncRNA";
NW_016018256.1	Gnomon	exon	250577	251890	.	-	.	transcript_id "XR_001765228.1"; gene_id "ncbi_107993929"; gene_name "ncbi_107993929"; transcript_biotype "lncRNA";
NW_016018256.1	Gnomon	exon	252091	252410	.	-	.	transcript_id "XR_001765227.1"; gene_id "ncbi_107993929"; gene_name "ncbi_107993929"; transcript_biotype "lncRNA";
NW_016018256.1	Gnomon	exon	252091	252511	.	-	.	transcript_id "XR_001765226.1"; gene_id "ncbi_107993929"; gene_name "ncbi_107993929"; transcript_biotype "lncRNA";
NW_016018256.1	Gnomon	exon	252091	252511	.	-	.	transcript_id "XR_001765228.1"; gene_id "ncbi_107993929"; gene_name "ncbi_107993929"; transcript_biotype "lncRNA";
NW_016018256.1	Gnomon	exon	252512	252552	.	-	.	transcript_id "XR_001765227.1"; gene_id "ncbi_107993929"; gene_name "ncbi_107993929"; transcript_biotype "lncRNA";
NW_016018256.1	Gnomon	exon	252704	252763	.	-	.	transcript_id "XR_001765228.1"; gene_id "ncbi_107993929"; gene_name "ncbi_107993929"; transcript_biotype "lncRNA";
NW_016018256.1	Gnomon	exon	252704	252769	.	-	.	transcript_id "XR_001765226.1"; gene_id "ncbi_107993929"; gene_name "ncbi_107993929"; transcript_biotype "lncRNA";
NW_016018256.1	Gnomon	exon	253142	253167	.	-	.	transcript_id "XR_001765226.1"; gene_id "ncbi_107993929"; gene_name "ncbi_107993929"; transcript_biotype "lncRNA";
NW_016018278.1	Gnomon	exon	89	213	.	-	.	transcript_id "XR_001765233.1"; gene_id "ncbi_107993962"; gene_name "ncbi_107993962"; transcript_biotype "lncRNA";
NW_016018278.1	Gnomon	exon	527	643	.	-	.	transcript_id "XR_001765233.1"; gene_id "ncbi_107993962"; gene_name "ncbi_107993962"; transcript_biotype "lncRNA";
NW_016018278.1	Gnomon	exon	917	1052	.	-	.	transcript_id "XR_001765233.1"; gene_id "ncbi_107993962"; gene_name "ncbi_107993962"; transcript_biotype "lncRNA";
NW_016018278.1	Gnomon	exon	1205	1255	.	-	.	transcript_id "XR_001765234.1"; gene_id "ncbi_107993963"; gene_name "ncbi_107993963"; transcript_biotype "lncRNA";
NW_016018278.1	Gnomon	exon	1505	1566	.	-	.	transcript_id "XR_001765234.1"; gene_id "ncbi_107993963"; gene_name "ncbi_107993963"; transcript_biotype "lncRNA";
NW_016018278.1	Gnomon	exon	290248	290387	.	-	.	transcript_id "XR_001765232.1"; gene_id "ncbi_107993960"; gene_name "ncbi_107993960"; transcript_biotype "lncRNA";
NW_016018278.1	Gnomon	exon	290546	290741	.	-	.	transcript_id "XR_001765232.1"; gene_id "ncbi_107993960"; gene_name "ncbi_107993960"; transcript_biotype "lncRNA";
NW_016018278.1	Gnomon	exon	290896	291034	.	-	.	transcript_id "XR_001765232.1"; gene_id "ncbi_107993960"; gene_name "ncbi_107993960"; transcript_biotype "lncRNA";
NW_016018289.1	Gnomon	exon	251185	251783	.	+	.	transcript_id "XR_001765241.1"; gene_id "ncbi_107993987"; gene_name "ncbi_107993987"; transcript_biotype "lncRNA";
NW_016018289.1	Gnomon	exon	251875	252901	.	+	.	transcript_id "XR_001765241.1"; gene_id "ncbi_107993987"; gene_name "ncbi_107993987"; transcript_biotype "lncRNA";
NW_016018289.1	Gnomon	exon	260336	260473	.	-	.	transcript_id "XR_001765237.1"; gene_id "ncbi_107993985"; gene_name "ncbi_107993985"; transcript_biotype "lncRNA";
NW_016018289.1	Gnomon	exon	261006	261208	.	-	.	transcript_id "XR_001765237.1"; gene_id "ncbi_107993985"; gene_name "ncbi_107993985"; transcript_biotype "lncRNA";
NW_016018289.1	Gnomon	exon	261808	261984	.	-	.	transcript_id "XR_001765237.1"; gene_id "ncbi_107993985"; gene_name "ncbi_107993985"; transcript_biotype "lncRNA";
NW_016018289.1	Gnomon	exon	264274	264583	.	+	.	transcript_id "XR_001765240.1"; gene_id "ncbi_107993986"; gene_name "ncbi_107993986"; transcript_biotype "lncRNA";
NW_016018289.1	Gnomon	exon	268491	268599	.	+	.	transcript_id "XR_001765239.1"; gene_id "ncbi_107993986"; gene_name "ncbi_107993986"; transcript_biotype "lncRNA";
NW_016018289.1	Gnomon	exon	268491	268599	.	+	.	transcript_id "XR_001765238.1"; gene_id "ncbi_107993986"; gene_name "ncbi_107993986"; transcript_biotype "lncRNA";
NW_016018289.1	Gnomon	exon	269360	269557	.	+	.	transcript_id "XR_001765240.1"; gene_id "ncbi_107993986"; gene_name "ncbi_107993986"; transcript_biotype "lncRNA";
NW_016018289.1	Gnomon	exon	269360	269557	.	+	.	transcript_id "XR_001765239.1"; gene_id "ncbi_107993986"; gene_name "ncbi_107993986"; transcript_biotype "lncRNA";
NW_016018289.1	Gnomon	exon	269360	269557	.	+	.	transcript_id "XR_001765238.1"; gene_id "ncbi_107993986"; gene_name "ncbi_107993986"; transcript_biotype "lncRNA";
NW_016018289.1	Gnomon	exon	269624	269818	.	+	.	transcript_id "XR_001765240.1"; gene_id "ncbi_107993986"; gene_name "ncbi_107993986"; transcript_biotype "lncRNA";
NW_016018289.1	Gnomon	exon	269624	269818	.	+	.	transcript_id "XR_001765239.1"; gene_id "ncbi_107993986"; gene_name "ncbi_107993986"; transcript_biotype "lncRNA";
NW_016018289.1	Gnomon	exon	269624	269818	.	+	.	transcript_id "XR_001765238.1"; gene_id "ncbi_107993986"; gene_name "ncbi_107993986"; transcript_biotype "lncRNA";
NW_016018289.1	Gnomon	exon	269890	270002	.	+	.	transcript_id "XR_001765240.1"; gene_id "ncbi_107993986"; gene_name "ncbi_107993986"; transcript_biotype "lncRNA";
NW_016018289.1	Gnomon	exon	269890	270002	.	+	.	transcript_id "XR_001765239.1"; gene_id "ncbi_107993986"; gene_name "ncbi_107993986"; transcript_biotype "lncRNA";
NW_016018289.1	Gnomon	exon	269890	270002	.	+	.	transcript_id "XR_001765238.1"; gene_id "ncbi_107993986"; gene_name "ncbi_107993986"; transcript_biotype "lncRNA";
NW_016018289.1	Gnomon	exon	270745	270824	.	+	.	transcript_id "XR_001765240.1"; gene_id "ncbi_107993986"; gene_name "ncbi_107993986"; transcript_biotype "lncRNA";
NW_016018289.1	Gnomon	exon	270745	270824	.	+	.	transcript_id "XR_001765238.1"; gene_id "ncbi_107993986"; gene_name "ncbi_107993986"; transcript_biotype "lncRNA";
NW_016018289.1	Gnomon	exon	274002	274300	.	+	.	transcript_id "XR_001765239.1"; gene_id "ncbi_107993986"; gene_name "ncbi_107993986"; transcript_biotype "lncRNA";
NW_016018318.1	Gnomon	exon	1463	1502	.	+	.	transcript_id "XR_001765242.1"; gene_id "ncbi_107994026"; gene_name "ncbi_107994026"; transcript_biotype "lncRNA";
NW_016018318.1	Gnomon	exon	1600	1899	.	+	.	transcript_id "XR_001765242.1"; gene_id "ncbi_107994026"; gene_name "ncbi_107994026"; transcript_biotype "lncRNA";
NW_016018324.1	Gnomon	exon	9	454	.	-	.	transcript_id "XR_001765244.1"; gene_id "ncbi_107994057"; gene_name "ncbi_107994057"; transcript_biotype "lncRNA";
NW_016018324.1	Gnomon	exon	588	686	.	-	.	transcript_id "XR_001765244.1"; gene_id "ncbi_107994057"; gene_name "ncbi_107994057"; transcript_biotype "lncRNA";
NW_016018324.1	Gnomon	exon	768	4162	.	-	.	transcript_id "XR_001765244.1"; gene_id "ncbi_107994057"; gene_name "ncbi_107994057"; transcript_biotype "lncRNA";
NW_016018333.1	Gnomon	exon	24432	24976	.	-	.	transcript_id "XR_001765246.1"; gene_id "ncbi_107994066"; gene_name "ncbi_107994066"; transcript_biotype "lncRNA";
NW_016018333.1	Gnomon	exon	25083	25122	.	-	.	transcript_id "XR_001765246.1"; gene_id "ncbi_107994066"; gene_name "ncbi_107994066"; transcript_biotype "lncRNA";
NW_016018333.1	Gnomon	exon	125722	126120	.	-	.	transcript_id "XR_001765245.1"; gene_id "ncbi_107994063"; gene_name "ncbi_107994063"; transcript_biotype "lncRNA";
NW_016018333.1	Gnomon	exon	127115	127943	.	-	.	transcript_id "XR_001765245.1"; gene_id "ncbi_107994063"; gene_name "ncbi_107994063"; transcript_biotype "lncRNA";
NW_016018333.1	Gnomon	exon	128233	129035	.	-	.	transcript_id "XR_001765245.1"; gene_id "ncbi_107994063"; gene_name "ncbi_107994063"; transcript_biotype "lncRNA";
NW_016018344.1	Gnomon	exon	602308	602905	.	-	.	transcript_id "XR_001765256.1"; gene_id "ncbi_107994132"; gene_name "ncbi_107994132"; transcript_biotype "lncRNA";
NW_016018344.1	Gnomon	exon	602987	603471	.	-	.	transcript_id "XR_001765256.1"; gene_id "ncbi_107994132"; gene_name "ncbi_107994132"; transcript_biotype "lncRNA";
NW_016018344.1	Gnomon	exon	639377	639503	.	+	.	transcript_id "XR_001765257.1"; gene_id "ncbi_107994133"; gene_name "ncbi_107994133"; transcript_biotype "lncRNA";
NW_016018344.1	Gnomon	exon	639577	639852	.	+	.	transcript_id "XR_001765257.1"; gene_id "ncbi_107994133"; gene_name "ncbi_107994133"; transcript_biotype "lncRNA";
NW_016018344.1	Gnomon	exon	640179	641735	.	+	.	transcript_id "XR_001765257.1"; gene_id "ncbi_107994133"; gene_name "ncbi_107994133"; transcript_biotype "lncRNA";
NW_016018344.1	Gnomon	exon	1064835	1065004	.	+	.	transcript_id "XR_001765269.1"; gene_id "ncbi_107994181"; gene_name "ncbi_107994181"; transcript_biotype "lncRNA";
NW_016018344.1	Gnomon	exon	1065102	1065241	.	+	.	transcript_id "XR_001765269.1"; gene_id "ncbi_107994181"; gene_name "ncbi_107994181"; transcript_biotype "lncRNA";
NW_016018344.1	Gnomon	exon	1065360	1065447	.	+	.	transcript_id "XR_001765269.1"; gene_id "ncbi_107994181"; gene_name "ncbi_107994181"; transcript_biotype "lncRNA";
NW_016018344.1	Gnomon	exon	1682148	1682330	.	-	.	transcript_id "XR_001765254.1"; gene_id "ncbi_107994123"; gene_name "ncbi_107994123"; transcript_biotype "lncRNA";
NW_016018344.1	Gnomon	exon	1682609	1682775	.	-	.	transcript_id "XR_001765254.1"; gene_id "ncbi_107994123"; gene_name "ncbi_107994123"; transcript_biotype "lncRNA";
NW_016018344.1	Gnomon	exon	1682950	1683106	.	-	.	transcript_id "XR_001765254.1"; gene_id "ncbi_107994123"; gene_name "ncbi_107994123"; transcript_biotype "lncRNA";
NW_016018344.1	Gnomon	exon	1709192	1709752	.	-	.	transcript_id "XR_001765253.1"; gene_id "ncbi_107994122"; gene_name "ncbi_107994122"; transcript_biotype "lncRNA";
NW_016018344.1	Gnomon	exon	1709898	1710050	.	-	.	transcript_id "XR_001765253.1"; gene_id "ncbi_107994122"; gene_name "ncbi_107994122"; transcript_biotype "lncRNA";
NW_016018344.1	Gnomon	exon	1710275	1710453	.	-	.	transcript_id "XR_001765253.1"; gene_id "ncbi_107994122"; gene_name "ncbi_107994122"; transcript_biotype "lncRNA";
NW_016018344.1	Gnomon	exon	1718180	1718759	.	-	.	transcript_id "XR_001765252.1"; gene_id "ncbi_107994121"; gene_name "ncbi_107994121"; transcript_biotype "lncRNA";
NW_016018344.1	Gnomon	exon	1718883	1719172	.	-	.	transcript_id "XR_001765252.1"; gene_id "ncbi_107994121"; gene_name "ncbi_107994121"; transcript_biotype "lncRNA";
NW_016018344.1	Gnomon	exon	1719251	1719678	.	-	.	transcript_id "XR_001765252.1"; gene_id "ncbi_107994121"; gene_name "ncbi_107994121"; transcript_biotype "lncRNA";
NW_016018344.1	Gnomon	exon	1720970	1721371	.	-	.	transcript_id "XR_001765252.1"; gene_id "ncbi_107994121"; gene_name "ncbi_107994121"; transcript_biotype "lncRNA";
NW_016018344.1	Gnomon	exon	1721675	1722455	.	-	.	transcript_id "XR_001765251.1"; gene_id "ncbi_107994120"; gene_name "ncbi_107994120"; transcript_biotype "lncRNA";
NW_016018344.1	Gnomon	exon	1721678	1722455	.	-	.	transcript_id "XR_001765250.1"; gene_id "ncbi_107994120"; gene_name "ncbi_107994120"; transcript_biotype "lncRNA";
NW_016018344.1	Gnomon	exon	1721679	1722455	.	-	.	transcript_id "XR_001765249.1"; gene_id "ncbi_107994120"; gene_name "ncbi_107994120"; transcript_biotype "lncRNA";
NW_016018344.1	Gnomon	exon	1722706	1722934	.	-	.	transcript_id "XR_001765251.1"; gene_id "ncbi_107994120"; gene_name "ncbi_107994120"; transcript_biotype "lncRNA";
NW_016018344.1	Gnomon	exon	1722706	1722934	.	-	.	transcript_id "XR_001765249.1"; gene_id "ncbi_107994120"; gene_name "ncbi_107994120"; transcript_biotype "lncRNA";
NW_016018344.1	Gnomon	exon	1722706	1722951	.	-	.	transcript_id "XR_001765250.1"; gene_id "ncbi_107994120"; gene_name "ncbi_107994120"; transcript_biotype "lncRNA";
NW_016018344.1	Gnomon	exon	1723024	1723199	.	-	.	transcript_id "XR_001765251.1"; gene_id "ncbi_107994120"; gene_name "ncbi_107994120"; transcript_biotype "lncRNA";
NW_016018344.1	Gnomon	exon	1723024	1724015	.	-	.	transcript_id "XR_001765250.1"; gene_id "ncbi_107994120"; gene_name "ncbi_107994120"; transcript_biotype "lncRNA";
NW_016018344.1	Gnomon	exon	1723024	1724015	.	-	.	transcript_id "XR_001765249.1"; gene_id "ncbi_107994120"; gene_name "ncbi_107994120"; transcript_biotype "lncRNA";
NW_016018344.1	Gnomon	exon	1724238	1724548	.	-	.	transcript_id "XR_001765251.1"; gene_id "ncbi_107994120"; gene_name "ncbi_107994120"; transcript_biotype "lncRNA";
NW_016018344.1	Gnomon	exon	1781526	1781724	.	+	.	transcript_id "XR_001765267.1"; gene_id "ncbi_107994168"; gene_name "ncbi_107994168"; transcript_biotype "lncRNA";
NW_016018344.1	Gnomon	exon	1781980	1782141	.	+	.	transcript_id "XR_001765267.1"; gene_id "ncbi_107994168"; gene_name "ncbi_107994168"; transcript_biotype "lncRNA";
NW_016018344.1	Gnomon	exon	1783080	1783263	.	+	.	transcript_id "XR_001765267.1"; gene_id "ncbi_107994168"; gene_name "ncbi_107994168"; transcript_biotype "lncRNA";
NW_016018344.1	Gnomon	exon	1839889	1840055	.	-	.	transcript_id "XR_001765255.1"; gene_id "ncbi_107994125"; gene_name "ncbi_107994125"; transcript_biotype "lncRNA";
NW_016018344.1	Gnomon	exon	1840154	1840229	.	-	.	transcript_id "XR_001765255.1"; gene_id "ncbi_107994125"; gene_name "ncbi_107994125"; transcript_biotype "lncRNA";
NW_016018344.1	Gnomon	exon	1840330	1840422	.	-	.	transcript_id "XR_001765255.1"; gene_id "ncbi_107994125"; gene_name "ncbi_107994125"; transcript_biotype "lncRNA";
NW_016018344.1	Gnomon	exon	1993510	1993760	.	+	.	transcript_id "XR_001765248.1"; gene_id "ncbi_107994095"; gene_name "ncbi_107994095"; transcript_biotype "lncRNA";
NW_016018344.1	Gnomon	exon	1994340	1994604	.	+	.	transcript_id "XR_001765248.1"; gene_id "ncbi_107994095"; gene_name "ncbi_107994095"; transcript_biotype "lncRNA";
NW_016018344.1	Gnomon	exon	1994780	1995188	.	+	.	transcript_id "XR_001765248.1"; gene_id "ncbi_107994095"; gene_name "ncbi_107994095"; transcript_biotype "lncRNA";
NW_016018344.1	Gnomon	exon	2122823	2122964	.	+	.	transcript_id "XR_001765247.1"; gene_id "ncbi_107994084"; gene_name "ncbi_107994084"; transcript_biotype "lncRNA";
NW_016018344.1	Gnomon	exon	2123285	2123398	.	+	.	transcript_id "XR_001765247.1"; gene_id "ncbi_107994084"; gene_name "ncbi_107994084"; transcript_biotype "lncRNA";
NW_016018344.1	Gnomon	exon	2123621	2124163	.	+	.	transcript_id "XR_001765247.1"; gene_id "ncbi_107994084"; gene_name "ncbi_107994084"; transcript_biotype "lncRNA";
NW_016018344.1	Gnomon	exon	2232777	2232965	.	-	.	transcript_id "XR_001765268.1"; gene_id "ncbi_107994176"; gene_name "ncbi_107994176"; transcript_biotype "lncRNA";
NW_016018344.1	Gnomon	exon	2233035	2233153	.	-	.	transcript_id "XR_001765268.1"; gene_id "ncbi_107994176"; gene_name "ncbi_107994176"; transcript_biotype "lncRNA";
NW_016018344.1	Gnomon	exon	2265321	2265665	.	-	.	transcript_id "XR_001765270.1"; gene_id "ncbi_107994185"; gene_name "ncbi_107994185"; transcript_biotype "lncRNA";
NW_016018344.1	Gnomon	exon	2265959	2266066	.	-	.	transcript_id "XR_001765270.1"; gene_id "ncbi_107994185"; gene_name "ncbi_107994185"; transcript_biotype "lncRNA";
NW_016018344.1	Gnomon	exon	2289798	2290515	.	+	.	transcript_id "XR_001765261.1"; gene_id "ncbi_107994151"; gene_name "ncbi_107994151"; transcript_biotype "lncRNA";
NW_016018344.1	Gnomon	exon	2290644	2291163	.	+	.	transcript_id "XR_001765261.1"; gene_id "ncbi_107994151"; gene_name "ncbi_107994151"; transcript_biotype "lncRNA";
NW_016018344.1	Gnomon	exon	2291452	2291708	.	+	.	transcript_id "XR_001765261.1"; gene_id "ncbi_107994151"; gene_name "ncbi_107994151"; transcript_biotype "lncRNA";
NW_016018344.1	Gnomon	exon	2292120	2292301	.	+	.	transcript_id "XR_001765261.1"; gene_id "ncbi_107994151"; gene_name "ncbi_107994151"; transcript_biotype "lncRNA";
NW_016018344.1	Gnomon	exon	2292960	2293197	.	+	.	transcript_id "XR_001765261.1"; gene_id "ncbi_107994151"; gene_name "ncbi_107994151"; transcript_biotype "lncRNA";
NW_016018344.1	Gnomon	exon	2293526	2293643	.	+	.	transcript_id "XR_001765261.1"; gene_id "ncbi_107994151"; gene_name "ncbi_107994151"; transcript_biotype "lncRNA";
NW_016018344.1	Gnomon	exon	2293900	2294790	.	+	.	transcript_id "XR_001765261.1"; gene_id "ncbi_107994151"; gene_name "ncbi_107994151"; transcript_biotype "lncRNA";
NW_016018344.1	Gnomon	exon	2315676	2316062	.	+	.	transcript_id "XR_001765262.1"; gene_id "ncbi_107994152"; gene_name "ncbi_107994152"; transcript_biotype "lncRNA";
NW_016018344.1	Gnomon	exon	2316281	2316382	.	+	.	transcript_id "XR_001765262.1"; gene_id "ncbi_107994152"; gene_name "ncbi_107994152"; transcript_biotype "lncRNA";
NW_016018344.1	Gnomon	exon	2316447	2317032	.	+	.	transcript_id "XR_001765262.1"; gene_id "ncbi_107994152"; gene_name "ncbi_107994152"; transcript_biotype "lncRNA";
NW_016018344.1	Gnomon	exon	2341306	2341343	.	+	.	transcript_id "XR_001765264.1"; gene_id "ncbi_107994153"; gene_name "ncbi_107994153"; transcript_biotype "lncRNA";
NW_016018344.1	Gnomon	exon	2341306	2341343	.	+	.	transcript_id "XR_001765263.1"; gene_id "ncbi_107994153"; gene_name "ncbi_107994153"; transcript_biotype "lncRNA";
NW_016018344.1	Gnomon	exon	2341442	2341564	.	+	.	transcript_id "XR_001765264.1"; gene_id "ncbi_107994153"; gene_name "ncbi_107994153"; transcript_biotype "lncRNA";
NW_016018344.1	Gnomon	exon	2341442	2341564	.	+	.	transcript_id "XR_001765263.1"; gene_id "ncbi_107994153"; gene_name "ncbi_107994153"; transcript_biotype "lncRNA";
NW_016018344.1	Gnomon	exon	2342231	2342325	.	+	.	transcript_id "XR_001765264.1"; gene_id "ncbi_107994153"; gene_name "ncbi_107994153"; transcript_biotype "lncRNA";
NW_016018344.1	Gnomon	exon	2342404	2343039	.	+	.	transcript_id "XR_001765264.1"; gene_id "ncbi_107994153"; gene_name "ncbi_107994153"; transcript_biotype "lncRNA";
NW_016018344.1	Gnomon	exon	2342404	2343039	.	+	.	transcript_id "XR_001765263.1"; gene_id "ncbi_107994153"; gene_name "ncbi_107994153"; transcript_biotype "lncRNA";
NW_016018344.1	Gnomon	exon	2343060	2343098	.	+	.	transcript_id "XR_001765266.1"; gene_id "ncbi_107994154"; gene_name "ncbi_107994154"; transcript_biotype "lncRNA";
NW_016018344.1	Gnomon	exon	2343061	2343098	.	+	.	transcript_id "XR_001765265.1"; gene_id "ncbi_107994154"; gene_name "ncbi_107994154"; transcript_biotype "lncRNA";
NW_016018344.1	Gnomon	exon	2343167	2343598	.	+	.	transcript_id "XR_001765265.1"; gene_id "ncbi_107994154"; gene_name "ncbi_107994154"; transcript_biotype "lncRNA";
NW_016018344.1	Gnomon	exon	2343295	2343598	.	+	.	transcript_id "XR_001765266.1"; gene_id "ncbi_107994154"; gene_name "ncbi_107994154"; transcript_biotype "lncRNA";
NW_016018344.1	Gnomon	exon	2343681	2344008	.	+	.	transcript_id "XR_001765266.1"; gene_id "ncbi_107994154"; gene_name "ncbi_107994154"; transcript_biotype "lncRNA";
NW_016018344.1	Gnomon	exon	2343681	2344008	.	+	.	transcript_id "XR_001765265.1"; gene_id "ncbi_107994154"; gene_name "ncbi_107994154"; transcript_biotype "lncRNA";
NW_016018344.1	Gnomon	exon	2359570	2359660	.	+	.	transcript_id "XR_001765259.1"; gene_id "ncbi_107994149"; gene_name "ncbi_107994149"; transcript_biotype "lncRNA";
NW_016018344.1	Gnomon	exon	2359570	2359660	.	+	.	transcript_id "XR_001765258.1"; gene_id "ncbi_107994149"; gene_name "ncbi_107994149"; transcript_biotype "lncRNA";
NW_016018344.1	Gnomon	exon	2359925	2360096	.	+	.	transcript_id "XR_001765259.1"; gene_id "ncbi_107994149"; gene_name "ncbi_107994149"; transcript_biotype "lncRNA";
NW_016018344.1	Gnomon	exon	2359925	2360096	.	+	.	transcript_id "XR_001765258.1"; gene_id "ncbi_107994149"; gene_name "ncbi_107994149"; transcript_biotype "lncRNA";
NW_016018344.1	Gnomon	exon	2360199	2360817	.	+	.	transcript_id "XR_001765259.1"; gene_id "ncbi_107994149"; gene_name "ncbi_107994149"; transcript_biotype "lncRNA";
NW_016018344.1	Gnomon	exon	2360199	2360817	.	+	.	transcript_id "XR_001765258.1"; gene_id "ncbi_107994149"; gene_name "ncbi_107994149"; transcript_biotype "lncRNA";
NW_016018344.1	Gnomon	exon	2360967	2361511	.	+	.	transcript_id "XR_001765259.1"; gene_id "ncbi_107994149"; gene_name "ncbi_107994149"; transcript_biotype "lncRNA";
NW_016018344.1	Gnomon	exon	2360967	2361511	.	+	.	transcript_id "XR_001765258.1"; gene_id "ncbi_107994149"; gene_name "ncbi_107994149"; transcript_biotype "lncRNA";
NW_016018344.1	Gnomon	exon	2362368	2362544	.	+	.	transcript_id "XR_001765259.1"; gene_id "ncbi_107994149"; gene_name "ncbi_107994149"; transcript_biotype "lncRNA";
NW_016018344.1	Gnomon	exon	2362368	2362544	.	+	.	transcript_id "XR_001765258.1"; gene_id "ncbi_107994149"; gene_name "ncbi_107994149"; transcript_biotype "lncRNA";
NW_016018344.1	Gnomon	exon	2362631	2363378	.	+	.	transcript_id "XR_001765259.1"; gene_id "ncbi_107994149"; gene_name "ncbi_107994149"; transcript_biotype "lncRNA";
NW_016018344.1	Gnomon	exon	2362631	2363378	.	+	.	transcript_id "XR_001765258.1"; gene_id "ncbi_107994149"; gene_name "ncbi_107994149"; transcript_biotype "lncRNA";
NW_016018344.1	Gnomon	exon	2363469	2363533	.	+	.	transcript_id "XR_001765259.1"; gene_id "ncbi_107994149"; gene_name "ncbi_107994149"; transcript_biotype "lncRNA";
NW_016018344.1	Gnomon	exon	2363469	2363533	.	+	.	transcript_id "XR_001765258.1"; gene_id "ncbi_107994149"; gene_name "ncbi_107994149"; transcript_biotype "lncRNA";
NW_016018344.1	Gnomon	exon	2363721	2364086	.	+	.	transcript_id "XR_001765259.1"; gene_id "ncbi_107994149"; gene_name "ncbi_107994149"; transcript_biotype "lncRNA";
NW_016018344.1	Gnomon	exon	2363721	2364326	.	+	.	transcript_id "XR_001765258.1"; gene_id "ncbi_107994149"; gene_name "ncbi_107994149"; transcript_biotype "lncRNA";
NW_016018344.1	Gnomon	exon	2364547	2365207	.	+	.	transcript_id "XR_001765259.1"; gene_id "ncbi_107994149"; gene_name "ncbi_107994149"; transcript_biotype "lncRNA";
NW_016018344.1	Gnomon	exon	2384950	2385413	.	-	.	transcript_id "XR_001765260.1"; gene_id "ncbi_107994150"; gene_name "ncbi_107994150"; transcript_biotype "lncRNA";
NW_016018344.1	Gnomon	exon	2385499	2385625	.	-	.	transcript_id "XR_001765260.1"; gene_id "ncbi_107994150"; gene_name "ncbi_107994150"; transcript_biotype "lncRNA";
NW_016018344.1	Gnomon	exon	2386002	2386324	.	-	.	transcript_id "XR_001765260.1"; gene_id "ncbi_107994150"; gene_name "ncbi_107994150"; transcript_biotype "lncRNA";
NW_016018344.1	Gnomon	exon	2761257	2761443	.	+	.	transcript_id "XR_001765271.1"; gene_id "ncbi_107994186"; gene_name "ncbi_107994186"; transcript_biotype "lncRNA";
NW_016018344.1	Gnomon	exon	2761574	2761680	.	+	.	transcript_id "XR_001765271.1"; gene_id "ncbi_107994186"; gene_name "ncbi_107994186"; transcript_biotype "lncRNA";
NW_016018344.1	Gnomon	exon	2761806	2762187	.	+	.	transcript_id "XR_001765271.1"; gene_id "ncbi_107994186"; gene_name "ncbi_107994186"; transcript_biotype "lncRNA";
NW_016018345.1	Gnomon	exon	224311	224909	.	+	.	transcript_id "XR_001765272.1"; gene_id "ncbi_107994197"; gene_name "ncbi_107994197"; transcript_biotype "lncRNA";
NW_016018345.1	Gnomon	exon	225013	225181	.	+	.	transcript_id "XR_001765272.1"; gene_id "ncbi_107994197"; gene_name "ncbi_107994197"; transcript_biotype "lncRNA";
NW_016018356.1	Gnomon	exon	16141	17538	.	-	.	transcript_id "XR_001765273.1"; gene_id "ncbi_107994201"; gene_name "ncbi_107994201"; transcript_biotype "lncRNA";
NW_016018356.1	Gnomon	exon	50109	50195	.	-	.	transcript_id "XR_001765273.1"; gene_id "ncbi_107994201"; gene_name "ncbi_107994201"; transcript_biotype "lncRNA";
NW_016018356.1	Gnomon	exon	57544	57642	.	-	.	transcript_id "XR_001765273.1"; gene_id "ncbi_107994201"; gene_name "ncbi_107994201"; transcript_biotype "lncRNA";
NW_016018356.1	Gnomon	exon	121807	122853	.	-	.	transcript_id "XR_001765276.1"; gene_id "ncbi_107994207"; gene_name "ncbi_107994207"; transcript_biotype "lncRNA";
NW_016018356.1	Gnomon	exon	124284	124754	.	-	.	transcript_id "XR_001765275.1"; gene_id "ncbi_107994207"; gene_name "ncbi_107994207"; transcript_biotype "lncRNA";
NW_016018356.1	Gnomon	exon	125635	125758	.	-	.	transcript_id "XR_001765276.1"; gene_id "ncbi_107994207"; gene_name "ncbi_107994207"; transcript_biotype "lncRNA";
NW_016018356.1	Gnomon	exon	125635	125758	.	-	.	transcript_id "XR_001765275.1"; gene_id "ncbi_107994207"; gene_name "ncbi_107994207"; transcript_biotype "lncRNA";
NW_016018356.1	Gnomon	exon	125836	126066	.	-	.	transcript_id "XR_001765276.1"; gene_id "ncbi_107994207"; gene_name "ncbi_107994207"; transcript_biotype "lncRNA";
NW_016018356.1	Gnomon	exon	125836	126066	.	-	.	transcript_id "XR_001765275.1"; gene_id "ncbi_107994207"; gene_name "ncbi_107994207"; transcript_biotype "lncRNA";
NW_016018356.1	Gnomon	exon	130235	130516	.	-	.	transcript_id "XR_001765274.1"; gene_id "ncbi_107994205"; gene_name "ncbi_107994205"; transcript_biotype "lncRNA";
NW_016018356.1	Gnomon	exon	130638	131024	.	-	.	transcript_id "XR_001765274.1"; gene_id "ncbi_107994205"; gene_name "ncbi_107994205"; transcript_biotype "lncRNA";
NW_016018356.1	Gnomon	exon	167184	167292	.	-	.	transcript_id "XR_001765274.1"; gene_id "ncbi_107994205"; gene_name "ncbi_107994205"; transcript_biotype "lncRNA";
NW_016018389.1	Gnomon	exon	53497	53680	.	+	.	transcript_id "XR_001765284.1"; gene_id "ncbi_107994242"; gene_name "ncbi_107994242"; transcript_biotype "lncRNA";
NW_016018389.1	Gnomon	exon	54092	57711	.	+	.	transcript_id "XR_001765284.1"; gene_id "ncbi_107994242"; gene_name "ncbi_107994242"; transcript_biotype "lncRNA";
NW_016018389.1	Gnomon	exon	121282	122118	.	-	.	transcript_id "XR_001765283.1"; gene_id "ncbi_107994240"; gene_name "ncbi_107994240"; transcript_biotype "lncRNA";
NW_016018389.1	Gnomon	exon	122594	122725	.	-	.	transcript_id "XR_001765283.1"; gene_id "ncbi_107994240"; gene_name "ncbi_107994240"; transcript_biotype "lncRNA";
NW_016018389.1	Gnomon	exon	124011	124461	.	-	.	transcript_id "XR_001765283.1"; gene_id "ncbi_107994240"; gene_name "ncbi_107994240"; transcript_biotype "lncRNA";
NW_016018400.1	Gnomon	exon	29812	30051	.	-	.	transcript_id "XR_001765286.1"; gene_id "ncbi_107994244"; gene_name "ncbi_107994244"; transcript_biotype "lncRNA";
NW_016018400.1	Gnomon	exon	29812	30051	.	-	.	transcript_id "XR_001765285.1"; gene_id "ncbi_107994244"; gene_name "ncbi_107994244"; transcript_biotype "lncRNA";
NW_016018400.1	Gnomon	exon	31608	31787	.	-	.	transcript_id "XR_001765286.1"; gene_id "ncbi_107994244"; gene_name "ncbi_107994244"; transcript_biotype "lncRNA";
NW_016018400.1	Gnomon	exon	31608	31787	.	-	.	transcript_id "XR_001765285.1"; gene_id "ncbi_107994244"; gene_name "ncbi_107994244"; transcript_biotype "lncRNA";
NW_016018400.1	Gnomon	exon	106437	106527	.	-	.	transcript_id "XR_001765286.1"; gene_id "ncbi_107994244"; gene_name "ncbi_107994244"; transcript_biotype "lncRNA";
NW_016018400.1	Gnomon	exon	106437	107009	.	-	.	transcript_id "XR_001765285.1"; gene_id "ncbi_107994244"; gene_name "ncbi_107994244"; transcript_biotype "lncRNA";
NW_016018400.1	Gnomon	exon	106612	107009	.	-	.	transcript_id "XR_001765286.1"; gene_id "ncbi_107994244"; gene_name "ncbi_107994244"; transcript_biotype "lncRNA";
NW_016018422.1	Gnomon	exon	24943	25436	.	-	.	transcript_id "XR_001765296.1"; gene_id "ncbi_107994282"; gene_name "ncbi_107994282"; transcript_biotype "lncRNA";
NW_016018422.1	Gnomon	exon	25654	25757	.	-	.	transcript_id "XR_001765296.1"; gene_id "ncbi_107994282"; gene_name "ncbi_107994282"; transcript_biotype "lncRNA";
NW_016018422.1	Gnomon	exon	27236	27374	.	-	.	transcript_id "XR_001765296.1"; gene_id "ncbi_107994282"; gene_name "ncbi_107994282"; transcript_biotype "lncRNA";
NW_016018422.1	Gnomon	exon	28374	28608	.	-	.	transcript_id "XR_001765296.1"; gene_id "ncbi_107994282"; gene_name "ncbi_107994282"; transcript_biotype "lncRNA";
NW_016018422.1	Gnomon	exon	31291	31667	.	+	.	transcript_id "XR_001765295.1"; gene_id "ncbi_107994281"; gene_name "ncbi_107994281"; transcript_biotype "lncRNA";
NW_016018422.1	Gnomon	exon	31728	31954	.	+	.	transcript_id "XR_001765295.1"; gene_id "ncbi_107994281"; gene_name "ncbi_107994281"; transcript_biotype "lncRNA";
NW_016018422.1	Gnomon	exon	32031	32306	.	+	.	transcript_id "XR_001765295.1"; gene_id "ncbi_107994281"; gene_name "ncbi_107994281"; transcript_biotype "lncRNA";
NW_016018422.1	Gnomon	exon	144103	144282	.	-	.	transcript_id "XR_001765294.1"; gene_id "ncbi_107994280"; gene_name "ncbi_107994280"; transcript_biotype "lncRNA";
NW_016018422.1	Gnomon	exon	144378	144500	.	-	.	transcript_id "XR_001765294.1"; gene_id "ncbi_107994280"; gene_name "ncbi_107994280"; transcript_biotype "lncRNA";
NW_016018422.1	Gnomon	exon	145133	145218	.	-	.	transcript_id "XR_001765294.1"; gene_id "ncbi_107994280"; gene_name "ncbi_107994280"; transcript_biotype "lncRNA";
NW_016018422.1	Gnomon	exon	145566	145972	.	+	.	transcript_id "XR_001765292.1"; gene_id "ncbi_107994278"; gene_name "ncbi_107994278"; transcript_biotype "lncRNA";
NW_016018422.1	Gnomon	exon	151977	152215	.	+	.	transcript_id "XR_001765292.1"; gene_id "ncbi_107994278"; gene_name "ncbi_107994278"; transcript_biotype "lncRNA";
NW_016018422.1	Gnomon	exon	152334	152662	.	+	.	transcript_id "XR_001765292.1"; gene_id "ncbi_107994278"; gene_name "ncbi_107994278"; transcript_biotype "lncRNA";
NW_016018422.1	Gnomon	exon	152819	152854	.	+	.	transcript_id "XR_001765293.1"; gene_id "ncbi_107994279"; gene_name "ncbi_107994279"; transcript_biotype "lncRNA";
NW_016018422.1	Gnomon	exon	152946	153212	.	+	.	transcript_id "XR_001765293.1"; gene_id "ncbi_107994279"; gene_name "ncbi_107994279"; transcript_biotype "lncRNA";
NW_016018422.1	Gnomon	exon	154642	155036	.	+	.	transcript_id "XR_001765293.1"; gene_id "ncbi_107994279"; gene_name "ncbi_107994279"; transcript_biotype "lncRNA";
NW_016018448.1	Gnomon	exon	1140	2775	.	+	.	transcript_id "XR_001765298.1"; gene_id "ncbi_107994305"; gene_name "ncbi_107994305"; transcript_biotype "lncRNA";
NW_016018448.1	Gnomon	exon	3285	3628	.	+	.	transcript_id "XR_001765298.1"; gene_id "ncbi_107994305"; gene_name "ncbi_107994305"; transcript_biotype "lncRNA";
NW_016018455.1	Gnomon	exon	232130	233646	.	-	.	transcript_id "XR_001765330.1"; gene_id "ncbi_107994497"; gene_name "ncbi_107994497"; transcript_biotype "lncRNA";
NW_016018455.1	Gnomon	exon	235726	235998	.	-	.	transcript_id "XR_001765330.1"; gene_id "ncbi_107994497"; gene_name "ncbi_107994497"; transcript_biotype "lncRNA";
NW_016018455.1	Gnomon	exon	267820	268075	.	+	.	transcript_id "XR_001765329.1"; gene_id "ncbi_107994495"; gene_name "ncbi_107994495"; transcript_biotype "lncRNA";
NW_016018455.1	Gnomon	exon	267820	268312	.	+	.	transcript_id "XR_001765328.1"; gene_id "ncbi_107994495"; gene_name "ncbi_107994495"; transcript_biotype "lncRNA";
NW_016018455.1	Gnomon	exon	267820	268312	.	+	.	transcript_id "XR_001765327.1"; gene_id "ncbi_107994495"; gene_name "ncbi_107994495"; transcript_biotype "lncRNA";
NW_016018455.1	Gnomon	exon	268386	269240	.	+	.	transcript_id "XR_001765328.1"; gene_id "ncbi_107994495"; gene_name "ncbi_107994495"; transcript_biotype "lncRNA";
NW_016018455.1	Gnomon	exon	268386	269240	.	+	.	transcript_id "XR_001765327.1"; gene_id "ncbi_107994495"; gene_name "ncbi_107994495"; transcript_biotype "lncRNA";
NW_016018455.1	Gnomon	exon	269735	270048	.	+	.	transcript_id "XR_001765328.1"; gene_id "ncbi_107994495"; gene_name "ncbi_107994495"; transcript_biotype "lncRNA";
NW_016018455.1	Gnomon	exon	269735	270048	.	+	.	transcript_id "XR_001765327.1"; gene_id "ncbi_107994495"; gene_name "ncbi_107994495"; transcript_biotype "lncRNA";
NW_016018455.1	Gnomon	exon	269735	270048	.	+	.	transcript_id "XR_001765329.1"; gene_id "ncbi_107994495"; gene_name "ncbi_107994495"; transcript_biotype "lncRNA";
NW_016018455.1	Gnomon	exon	270387	270939	.	+	.	transcript_id "XR_001765328.1"; gene_id "ncbi_107994495"; gene_name "ncbi_107994495"; transcript_biotype "lncRNA";
NW_016018455.1	Gnomon	exon	270387	271876	.	+	.	transcript_id "XR_001765327.1"; gene_id "ncbi_107994495"; gene_name "ncbi_107994495"; transcript_biotype "lncRNA";
NW_016018455.1	Gnomon	exon	270387	271876	.	+	.	transcript_id "XR_001765329.1"; gene_id "ncbi_107994495"; gene_name "ncbi_107994495"; transcript_biotype "lncRNA";
NW_016018455.1	Gnomon	exon	273126	274901	.	+	.	transcript_id "XR_001765328.1"; gene_id "ncbi_107994495"; gene_name "ncbi_107994495"; transcript_biotype "lncRNA";
NW_016018455.1	Gnomon	exon	1182612	1182871	.	+	.	transcript_id "XR_001765322.1"; gene_id "ncbi_107994442"; gene_name "ncbi_107994442"; transcript_biotype "lncRNA";
NW_016018455.1	Gnomon	exon	1241749	1241849	.	+	.	transcript_id "XR_001765322.1"; gene_id "ncbi_107994442"; gene_name "ncbi_107994442"; transcript_biotype "lncRNA";
NW_016018455.1	Gnomon	exon	1300532	1300566	.	+	.	transcript_id "XR_001765322.1"; gene_id "ncbi_107994442"; gene_name "ncbi_107994442"; transcript_biotype "lncRNA";
NW_016018455.1	Gnomon	exon	1446780	1449588	.	+	.	transcript_id "XR_001765321.1"; gene_id "ncbi_107994439"; gene_name "ncbi_107994439"; transcript_biotype "lncRNA";
NW_016018455.1	Gnomon	exon	1449910	1452712	.	+	.	transcript_id "XR_001765321.1"; gene_id "ncbi_107994439"; gene_name "ncbi_107994439"; transcript_biotype "lncRNA";
NW_016018455.1	Gnomon	exon	1865140	1866350	.	-	.	transcript_id "XR_001765311.1"; gene_id "ncbi_107994417"; gene_name "ncbi_107994417"; transcript_biotype "lncRNA";
NW_016018455.1	Gnomon	exon	1865140	1867032	.	-	.	transcript_id "XR_001765310.1"; gene_id "ncbi_107994417"; gene_name "ncbi_107994417"; transcript_biotype "lncRNA";
NW_016018455.1	Gnomon	exon	1866420	1867032	.	-	.	transcript_id "XR_001765311.1"; gene_id "ncbi_107994417"; gene_name "ncbi_107994417"; transcript_biotype "lncRNA";
NW_016018455.1	Gnomon	exon	1867131	1867923	.	-	.	transcript_id "XR_001765311.1"; gene_id "ncbi_107994417"; gene_name "ncbi_107994417"; transcript_biotype "lncRNA";
NW_016018455.1	Gnomon	exon	1867131	1867923	.	-	.	transcript_id "XR_001765310.1"; gene_id "ncbi_107994417"; gene_name "ncbi_107994417"; transcript_biotype "lncRNA";
NW_016018455.1	Gnomon	exon	1868167	1870069	.	-	.	transcript_id "XR_001765311.1"; gene_id "ncbi_107994417"; gene_name "ncbi_107994417"; transcript_biotype "lncRNA";
NW_016018455.1	Gnomon	exon	1868167	1870069	.	-	.	transcript_id "XR_001765310.1"; gene_id "ncbi_107994417"; gene_name "ncbi_107994417"; transcript_biotype "lncRNA";
NW_016018455.1	Gnomon	exon	1991624	1992297	.	+	.	transcript_id "XR_001765301.1"; gene_id "ncbi_107994352"; gene_name "ncbi_107994352"; transcript_biotype "lncRNA";
NW_016018455.1	Gnomon	exon	1991624	1992297	.	+	.	transcript_id "XR_001765299.1"; gene_id "ncbi_107994352"; gene_name "ncbi_107994352"; transcript_biotype "lncRNA";
NW_016018455.1	Gnomon	exon	1991624	1992297	.	+	.	transcript_id "XR_001765300.1"; gene_id "ncbi_107994352"; gene_name "ncbi_107994352"; transcript_biotype "lncRNA";
NW_016018455.1	Gnomon	exon	1992391	1992622	.	+	.	transcript_id "XR_001765301.1"; gene_id "ncbi_107994352"; gene_name "ncbi_107994352"; transcript_biotype "lncRNA";
NW_016018455.1	Gnomon	exon	1992391	1992622	.	+	.	transcript_id "XR_001765299.1"; gene_id "ncbi_107994352"; gene_name "ncbi_107994352"; transcript_biotype "lncRNA";
NW_016018455.1	Gnomon	exon	1992391	1992622	.	+	.	transcript_id "XR_001765300.1"; gene_id "ncbi_107994352"; gene_name "ncbi_107994352"; transcript_biotype "lncRNA";
NW_016018455.1	Gnomon	exon	1992736	1992886	.	+	.	transcript_id "XR_001765299.1"; gene_id "ncbi_107994352"; gene_name "ncbi_107994352"; transcript_biotype "lncRNA";
NW_016018455.1	Gnomon	exon	1992736	1992886	.	+	.	transcript_id "XR_001765300.1"; gene_id "ncbi_107994352"; gene_name "ncbi_107994352"; transcript_biotype "lncRNA";
NW_016018455.1	Gnomon	exon	1992736	1992941	.	+	.	transcript_id "XR_001765301.1"; gene_id "ncbi_107994352"; gene_name "ncbi_107994352"; transcript_biotype "lncRNA";
NW_016018455.1	Gnomon	exon	1993224	1993466	.	+	.	transcript_id "XR_001765301.1"; gene_id "ncbi_107994352"; gene_name "ncbi_107994352"; transcript_biotype "lncRNA";
NW_016018455.1	Gnomon	exon	1993224	1993466	.	+	.	transcript_id "XR_001765299.1"; gene_id "ncbi_107994352"; gene_name "ncbi_107994352"; transcript_biotype "lncRNA";
NW_016018455.1	Gnomon	exon	1993224	1993466	.	+	.	transcript_id "XR_001765300.1"; gene_id "ncbi_107994352"; gene_name "ncbi_107994352"; transcript_biotype "lncRNA";
NW_016018455.1	Gnomon	exon	1996491	1997280	.	+	.	transcript_id "XR_001765301.1"; gene_id "ncbi_107994352"; gene_name "ncbi_107994352"; transcript_biotype "lncRNA";
NW_016018455.1	Gnomon	exon	1996491	1997280	.	+	.	transcript_id "XR_001765299.1"; gene_id "ncbi_107994352"; gene_name "ncbi_107994352"; transcript_biotype "lncRNA";
NW_016018455.1	Gnomon	exon	1996491	1997280	.	+	.	transcript_id "XR_001765300.1"; gene_id "ncbi_107994352"; gene_name "ncbi_107994352"; transcript_biotype "lncRNA";
NW_016018455.1	Gnomon	exon	1997429	1997544	.	+	.	transcript_id "XR_001765301.1"; gene_id "ncbi_107994352"; gene_name "ncbi_107994352"; transcript_biotype "lncRNA";
NW_016018455.1	Gnomon	exon	1997429	1997544	.	+	.	transcript_id "XR_001765299.1"; gene_id "ncbi_107994352"; gene_name "ncbi_107994352"; transcript_biotype "lncRNA";
NW_016018455.1	Gnomon	exon	1997429	1997692	.	+	.	transcript_id "XR_001765300.1"; gene_id "ncbi_107994352"; gene_name "ncbi_107994352"; transcript_biotype "lncRNA";
NW_016018455.1	Gnomon	exon	1997775	1997850	.	+	.	transcript_id "XR_001765300.1"; gene_id "ncbi_107994352"; gene_name "ncbi_107994352"; transcript_biotype "lncRNA";
NW_016018455.1	Gnomon	exon	1998059	1999172	.	+	.	transcript_id "XR_001765301.1"; gene_id "ncbi_107994352"; gene_name "ncbi_107994352"; transcript_biotype "lncRNA";
NW_016018455.1	Gnomon	exon	1998059	1999172	.	+	.	transcript_id "XR_001765299.1"; gene_id "ncbi_107994352"; gene_name "ncbi_107994352"; transcript_biotype "lncRNA";
NW_016018455.1	Gnomon	exon	2140378	2140407	.	+	.	transcript_id "XR_001765314.1"; gene_id "ncbi_107994436"; gene_name "ncbi_107994436"; transcript_biotype "lncRNA";
NW_016018455.1	Gnomon	exon	2140379	2140649	.	+	.	transcript_id "XR_001765312.1"; gene_id "ncbi_107994436"; gene_name "ncbi_107994436"; transcript_biotype "lncRNA";
NW_016018455.1	Gnomon	exon	2140383	2140649	.	+	.	transcript_id "XR_001765313.1"; gene_id "ncbi_107994436"; gene_name "ncbi_107994436"; transcript_biotype "lncRNA";
NW_016018455.1	Gnomon	exon	2140383	2140649	.	+	.	transcript_id "XR_001765315.1"; gene_id "ncbi_107994436"; gene_name "ncbi_107994436"; transcript_biotype "lncRNA";
NW_016018455.1	Gnomon	exon	2140383	2140649	.	+	.	transcript_id "XR_001765318.1"; gene_id "ncbi_107994436"; gene_name "ncbi_107994436"; transcript_biotype "lncRNA";
NW_016018455.1	Gnomon	exon	2140383	2140649	.	+	.	transcript_id "XR_001765319.1"; gene_id "ncbi_107994436"; gene_name "ncbi_107994436"; transcript_biotype "lncRNA";
NW_016018455.1	Gnomon	exon	2140384	2140649	.	+	.	transcript_id "XR_001765317.1"; gene_id "ncbi_107994436"; gene_name "ncbi_107994436"; transcript_biotype "lncRNA";
NW_016018455.1	Gnomon	exon	2140384	2140649	.	+	.	transcript_id "XR_001765320.1"; gene_id "ncbi_107994436"; gene_name "ncbi_107994436"; transcript_biotype "lncRNA";
NW_016018455.1	Gnomon	exon	2140385	2140649	.	+	.	transcript_id "XR_001765316.1"; gene_id "ncbi_107994436"; gene_name "ncbi_107994436"; transcript_biotype "lncRNA";
NW_016018455.1	Gnomon	exon	2140494	2140649	.	+	.	transcript_id "XR_001765314.1"; gene_id "ncbi_107994436"; gene_name "ncbi_107994436"; transcript_biotype "lncRNA";
NW_016018455.1	Gnomon	exon	2140726	2141903	.	+	.	transcript_id "XR_001765316.1"; gene_id "ncbi_107994436"; gene_name "ncbi_107994436"; transcript_biotype "lncRNA";
NW_016018455.1	Gnomon	exon	2140726	2142145	.	+	.	transcript_id "XR_001765320.1"; gene_id "ncbi_107994436"; gene_name "ncbi_107994436"; transcript_biotype "lncRNA";
NW_016018455.1	Gnomon	exon	2140726	2142193	.	+	.	transcript_id "XR_001765317.1"; gene_id "ncbi_107994436"; gene_name "ncbi_107994436"; transcript_biotype "lncRNA";
NW_016018455.1	Gnomon	exon	2140726	2143233	.	+	.	transcript_id "XR_001765319.1"; gene_id "ncbi_107994436"; gene_name "ncbi_107994436"; transcript_biotype "lncRNA";
NW_016018455.1	Gnomon	exon	2140726	2143564	.	+	.	transcript_id "XR_001765318.1"; gene_id "ncbi_107994436"; gene_name "ncbi_107994436"; transcript_biotype "lncRNA";
NW_016018455.1	Gnomon	exon	2140726	2144460	.	+	.	transcript_id "XR_001765315.1"; gene_id "ncbi_107994436"; gene_name "ncbi_107994436"; transcript_biotype "lncRNA";
NW_016018455.1	Gnomon	exon	2140726	2146005	.	+	.	transcript_id "XR_001765313.1"; gene_id "ncbi_107994436"; gene_name "ncbi_107994436"; transcript_biotype "lncRNA";
NW_016018455.1	Gnomon	exon	2140726	2146864	.	+	.	transcript_id "XR_001765314.1"; gene_id "ncbi_107994436"; gene_name "ncbi_107994436"; transcript_biotype "lncRNA";
NW_016018455.1	Gnomon	exon	2140726	2146864	.	+	.	transcript_id "XR_001765312.1"; gene_id "ncbi_107994436"; gene_name "ncbi_107994436"; transcript_biotype "lncRNA";
NW_016018455.1	Gnomon	exon	2141979	2146864	.	+	.	transcript_id "XR_001765316.1"; gene_id "ncbi_107994436"; gene_name "ncbi_107994436"; transcript_biotype "lncRNA";
NW_016018455.1	Gnomon	exon	2142311	2146864	.	+	.	transcript_id "XR_001765317.1"; gene_id "ncbi_107994436"; gene_name "ncbi_107994436"; transcript_biotype "lncRNA";
NW_016018455.1	Gnomon	exon	2142311	2146864	.	+	.	transcript_id "XR_001765320.1"; gene_id "ncbi_107994436"; gene_name "ncbi_107994436"; transcript_biotype "lncRNA";
NW_016018455.1	Gnomon	exon	2143333	2146864	.	+	.	transcript_id "XR_001765319.1"; gene_id "ncbi_107994436"; gene_name "ncbi_107994436"; transcript_biotype "lncRNA";
NW_016018455.1	Gnomon	exon	2144240	2146864	.	+	.	transcript_id "XR_001765318.1"; gene_id "ncbi_107994436"; gene_name "ncbi_107994436"; transcript_biotype "lncRNA";
NW_016018455.1	Gnomon	exon	2145238	2146864	.	+	.	transcript_id "XR_001765315.1"; gene_id "ncbi_107994436"; gene_name "ncbi_107994436"; transcript_biotype "lncRNA";
NW_016018455.1	Gnomon	exon	2146081	2146864	.	+	.	transcript_id "XR_001765313.1"; gene_id "ncbi_107994436"; gene_name "ncbi_107994436"; transcript_biotype "lncRNA";
NW_016018455.1	Gnomon	exon	2475882	2476143	.	+	.	transcript_id "XR_001765306.1"; gene_id "ncbi_107994410"; gene_name "ncbi_107994410"; transcript_biotype "lncRNA";
NW_016018455.1	Gnomon	exon	2476228	2477474	.	+	.	transcript_id "XR_001765306.1"; gene_id "ncbi_107994410"; gene_name "ncbi_107994410"; transcript_biotype "lncRNA";
NW_016018455.1	Gnomon	exon	2586162	2586665	.	+	.	transcript_id "XR_001765302.1"; gene_id "ncbi_107994383"; gene_name "ncbi_107994383"; transcript_biotype "lncRNA";
NW_016018455.1	Gnomon	exon	2593514	2593721	.	+	.	transcript_id "XR_001765302.1"; gene_id "ncbi_107994383"; gene_name "ncbi_107994383"; transcript_biotype "lncRNA";
NW_016018455.1	Gnomon	exon	2593860	2593915	.	+	.	transcript_id "XR_001765302.1"; gene_id "ncbi_107994383"; gene_name "ncbi_107994383"; transcript_biotype "lncRNA";
NW_016018455.1	Gnomon	exon	2594218	2594483	.	+	.	transcript_id "XR_001765302.1"; gene_id "ncbi_107994383"; gene_name "ncbi_107994383"; transcript_biotype "lncRNA";
NW_016018455.1	Gnomon	exon	2596065	2596250	.	+	.	transcript_id "XR_001765302.1"; gene_id "ncbi_107994383"; gene_name "ncbi_107994383"; transcript_biotype "lncRNA";
NW_016018456.1	Gnomon	exon	1502	3507	.	-	.	transcript_id "XR_001765333.1"; gene_id "ncbi_107994499"; gene_name "ncbi_107994499"; transcript_biotype "lncRNA";
NW_016018456.1	Gnomon	exon	1502	3507	.	-	.	transcript_id "XR_001765334.1"; gene_id "ncbi_107994499"; gene_name "ncbi_107994499"; transcript_biotype "lncRNA";
NW_016018456.1	Gnomon	exon	26916	27068	.	-	.	transcript_id "XR_001765333.1"; gene_id "ncbi_107994499"; gene_name "ncbi_107994499"; transcript_biotype "lncRNA";
NW_016018456.1	Gnomon	exon	26916	27102	.	-	.	transcript_id "XR_001765334.1"; gene_id "ncbi_107994499"; gene_name "ncbi_107994499"; transcript_biotype "lncRNA";
NW_016018456.1	Gnomon	exon	38220	38323	.	-	.	transcript_id "XR_001765335.1"; gene_id "ncbi_107994499"; gene_name "ncbi_107994499"; transcript_biotype "lncRNA";
NW_016018456.1	Gnomon	exon	75827	76094	.	-	.	transcript_id "XR_001765333.1"; gene_id "ncbi_107994499"; gene_name "ncbi_107994499"; transcript_biotype "lncRNA";
NW_016018456.1	Gnomon	exon	75827	76094	.	-	.	transcript_id "XR_001765334.1"; gene_id "ncbi_107994499"; gene_name "ncbi_107994499"; transcript_biotype "lncRNA";
NW_016018456.1	Gnomon	exon	75827	76094	.	-	.	transcript_id "XR_001765335.1"; gene_id "ncbi_107994499"; gene_name "ncbi_107994499"; transcript_biotype "lncRNA";
NW_016018456.1	Gnomon	exon	118046	118100	.	-	.	transcript_id "XR_001765333.1"; gene_id "ncbi_107994499"; gene_name "ncbi_107994499"; transcript_biotype "lncRNA";
NW_016018456.1	Gnomon	exon	118046	118100	.	-	.	transcript_id "XR_001765334.1"; gene_id "ncbi_107994499"; gene_name "ncbi_107994499"; transcript_biotype "lncRNA";
NW_016018456.1	Gnomon	exon	118046	118100	.	-	.	transcript_id "XR_001765335.1"; gene_id "ncbi_107994499"; gene_name "ncbi_107994499"; transcript_biotype "lncRNA";
NW_016018456.1	Gnomon	exon	212300	212694	.	+	.	transcript_id "XR_001765331.1"; gene_id "ncbi_107994498"; gene_name "ncbi_107994498"; transcript_biotype "lncRNA";
NW_016018456.1	Gnomon	exon	212300	212694	.	+	.	transcript_id "XR_001765332.1"; gene_id "ncbi_107994498"; gene_name "ncbi_107994498"; transcript_biotype "lncRNA";
NW_016018456.1	Gnomon	exon	213859	214244	.	+	.	transcript_id "XR_001765332.1"; gene_id "ncbi_107994498"; gene_name "ncbi_107994498"; transcript_biotype "lncRNA";
NW_016018456.1	Gnomon	exon	213859	215337	.	+	.	transcript_id "XR_001765331.1"; gene_id "ncbi_107994498"; gene_name "ncbi_107994498"; transcript_biotype "lncRNA";
NW_016018456.1	Gnomon	exon	215069	215337	.	+	.	transcript_id "XR_001765332.1"; gene_id "ncbi_107994498"; gene_name "ncbi_107994498"; transcript_biotype "lncRNA";
NW_016018456.1	Gnomon	exon	215419	215582	.	+	.	transcript_id "XR_001765331.1"; gene_id "ncbi_107994498"; gene_name "ncbi_107994498"; transcript_biotype "lncRNA";
NW_016018456.1	Gnomon	exon	215419	215582	.	+	.	transcript_id "XR_001765332.1"; gene_id "ncbi_107994498"; gene_name "ncbi_107994498"; transcript_biotype "lncRNA";
NW_016018456.1	Gnomon	exon	215656	216067	.	+	.	transcript_id "XR_001765331.1"; gene_id "ncbi_107994498"; gene_name "ncbi_107994498"; transcript_biotype "lncRNA";
NW_016018456.1	Gnomon	exon	215656	216067	.	+	.	transcript_id "XR_001765332.1"; gene_id "ncbi_107994498"; gene_name "ncbi_107994498"; transcript_biotype "lncRNA";
NW_016018464.1	Gnomon	exon	2768	3079	.	-	.	transcript_id "XR_001765336.1"; gene_id "ncbi_107994500"; gene_name "ncbi_107994500"; transcript_biotype "lncRNA";
NW_016018464.1	Gnomon	exon	3609	3697	.	-	.	transcript_id "XR_001765336.1"; gene_id "ncbi_107994500"; gene_name "ncbi_107994500"; transcript_biotype "lncRNA";
NW_016018467.1	Gnomon	exon	84014	84591	.	-	.	transcript_id "XR_001765337.1"; gene_id "ncbi_107994515"; gene_name "ncbi_107994515"; transcript_biotype "lncRNA";
NW_016018467.1	Gnomon	exon	84921	85111	.	-	.	transcript_id "XR_001765337.1"; gene_id "ncbi_107994515"; gene_name "ncbi_107994515"; transcript_biotype "lncRNA";
NW_016018481.1	Gnomon	exon	1232	1302	.	+	.	transcript_id "XR_001765342.1"; gene_id "ncbi_107994549"; gene_name "ncbi_107994549"; transcript_biotype "lncRNA";
NW_016018481.1	Gnomon	exon	1642	1989	.	+	.	transcript_id "XR_001765342.1"; gene_id "ncbi_107994549"; gene_name "ncbi_107994549"; transcript_biotype "lncRNA";
NW_016018481.1	Gnomon	exon	2080	2222	.	+	.	transcript_id "XR_001765342.1"; gene_id "ncbi_107994549"; gene_name "ncbi_107994549"; transcript_biotype "lncRNA";
NW_016018481.1	Gnomon	exon	2339	2431	.	+	.	transcript_id "XR_001765342.1"; gene_id "ncbi_107994549"; gene_name "ncbi_107994549"; transcript_biotype "lncRNA";
NW_016018506.1	Gnomon	exon	9	344	.	+	.	transcript_id "XR_001765344.1"; gene_id "ncbi_107994571"; gene_name "ncbi_107994571"; transcript_biotype "lncRNA";
NW_016018506.1	Gnomon	exon	733	2783	.	+	.	transcript_id "XR_001765344.1"; gene_id "ncbi_107994571"; gene_name "ncbi_107994571"; transcript_biotype "lncRNA";
NW_016018511.1	Gnomon	exon	3659	5028	.	-	.	transcript_id "XR_001765348.1"; gene_id "ncbi_107994594"; gene_name "ncbi_107994594"; transcript_biotype "lncRNA";
NW_016018511.1	Gnomon	exon	3659	5028	.	-	.	transcript_id "XR_001765349.1"; gene_id "ncbi_107994594"; gene_name "ncbi_107994594"; transcript_biotype "lncRNA";
NW_016018511.1	Gnomon	exon	3659	5028	.	-	.	transcript_id "XR_001765347.1"; gene_id "ncbi_107994594"; gene_name "ncbi_107994594"; transcript_biotype "lncRNA";
NW_016018511.1	Gnomon	exon	3659	5028	.	-	.	transcript_id "XR_001765346.1"; gene_id "ncbi_107994594"; gene_name "ncbi_107994594"; transcript_biotype "lncRNA";
NW_016018511.1	Gnomon	exon	5222	5317	.	-	.	transcript_id "XR_001765348.1"; gene_id "ncbi_107994594"; gene_name "ncbi_107994594"; transcript_biotype "lncRNA";
NW_016018511.1	Gnomon	exon	5222	5317	.	-	.	transcript_id "XR_001765349.1"; gene_id "ncbi_107994594"; gene_name "ncbi_107994594"; transcript_biotype "lncRNA";
NW_016018511.1	Gnomon	exon	5222	5317	.	-	.	transcript_id "XR_001765347.1"; gene_id "ncbi_107994594"; gene_name "ncbi_107994594"; transcript_biotype "lncRNA";
NW_016018511.1	Gnomon	exon	5222	5317	.	-	.	transcript_id "XR_001765346.1"; gene_id "ncbi_107994594"; gene_name "ncbi_107994594"; transcript_biotype "lncRNA";
NW_016018511.1	Gnomon	exon	5577	5763	.	-	.	transcript_id "XR_001765348.1"; gene_id "ncbi_107994594"; gene_name "ncbi_107994594"; transcript_biotype "lncRNA";
NW_016018511.1	Gnomon	exon	5577	5763	.	-	.	transcript_id "XR_001765349.1"; gene_id "ncbi_107994594"; gene_name "ncbi_107994594"; transcript_biotype "lncRNA";
NW_016018511.1	Gnomon	exon	5577	5763	.	-	.	transcript_id "XR_001765347.1"; gene_id "ncbi_107994594"; gene_name "ncbi_107994594"; transcript_biotype "lncRNA";
NW_016018511.1	Gnomon	exon	5577	5763	.	-	.	transcript_id "XR_001765346.1"; gene_id "ncbi_107994594"; gene_name "ncbi_107994594"; transcript_biotype "lncRNA";
NW_016018511.1	Gnomon	exon	6663	7221	.	-	.	transcript_id "XR_001765348.1"; gene_id "ncbi_107994594"; gene_name "ncbi_107994594"; transcript_biotype "lncRNA";
NW_016018511.1	Gnomon	exon	6663	7221	.	-	.	transcript_id "XR_001765349.1"; gene_id "ncbi_107994594"; gene_name "ncbi_107994594"; transcript_biotype "lncRNA";
NW_016018511.1	Gnomon	exon	6663	7523	.	-	.	transcript_id "XR_001765346.1"; gene_id "ncbi_107994594"; gene_name "ncbi_107994594"; transcript_biotype "lncRNA";
NW_016018511.1	Gnomon	exon	7077	7523	.	-	.	transcript_id "XR_001765347.1"; gene_id "ncbi_107994594"; gene_name "ncbi_107994594"; transcript_biotype "lncRNA";
NW_016018511.1	Gnomon	exon	7585	7929	.	-	.	transcript_id "XR_001765349.1"; gene_id "ncbi_107994594"; gene_name "ncbi_107994594"; transcript_biotype "lncRNA";
NW_016018511.1	Gnomon	exon	7585	7929	.	-	.	transcript_id "XR_001765347.1"; gene_id "ncbi_107994594"; gene_name "ncbi_107994594"; transcript_biotype "lncRNA";
NW_016018511.1	Gnomon	exon	7585	7929	.	-	.	transcript_id "XR_001765346.1"; gene_id "ncbi_107994594"; gene_name "ncbi_107994594"; transcript_biotype "lncRNA";
NW_016018511.1	Gnomon	exon	9320	10023	.	-	.	transcript_id "XR_001765348.1"; gene_id "ncbi_107994594"; gene_name "ncbi_107994594"; transcript_biotype "lncRNA";
NW_016018522.1	Gnomon	exon	62263	63282	.	+	.	transcript_id "XR_001765350.1"; gene_id "ncbi_107994605"; gene_name "ncbi_107994605"; transcript_biotype "lncRNA";
NW_016018522.1	Gnomon	exon	63591	63736	.	+	.	transcript_id "XR_001765350.1"; gene_id "ncbi_107994605"; gene_name "ncbi_107994605"; transcript_biotype "lncRNA";
NW_016018536.1	Gnomon	exon	19	197	.	+	.	transcript_id "XR_001765353.1"; gene_id "ncbi_107994628"; gene_name "ncbi_107994628"; transcript_biotype "lncRNA";
NW_016018536.1	Gnomon	exon	19	197	.	+	.	transcript_id "XR_001765352.1"; gene_id "ncbi_107994628"; gene_name "ncbi_107994628"; transcript_biotype "lncRNA";
NW_016018536.1	Gnomon	exon	1865	2139	.	+	.	transcript_id "XR_001765353.1"; gene_id "ncbi_107994628"; gene_name "ncbi_107994628"; transcript_biotype "lncRNA";
NW_016018536.1	Gnomon	exon	1865	2139	.	+	.	transcript_id "XR_001765352.1"; gene_id "ncbi_107994628"; gene_name "ncbi_107994628"; transcript_biotype "lncRNA";
NW_016018536.1	Gnomon	exon	3176	3238	.	+	.	transcript_id "XR_001765353.1"; gene_id "ncbi_107994628"; gene_name "ncbi_107994628"; transcript_biotype "lncRNA";
NW_016018536.1	Gnomon	exon	3176	3281	.	+	.	transcript_id "XR_001765352.1"; gene_id "ncbi_107994628"; gene_name "ncbi_107994628"; transcript_biotype "lncRNA";
NW_016018536.1	Gnomon	exon	3297	3337	.	+	.	transcript_id "XR_001765353.1"; gene_id "ncbi_107994628"; gene_name "ncbi_107994628"; transcript_biotype "lncRNA";
NW_016018555.1	Gnomon	exon	61590	61896	.	+	.	transcript_id "XR_001765362.1"; gene_id "ncbi_107994651"; gene_name "ncbi_107994651"; transcript_biotype "lncRNA";
NW_016018555.1	Gnomon	exon	62193	62280	.	+	.	transcript_id "XR_001765362.1"; gene_id "ncbi_107994651"; gene_name "ncbi_107994651"; transcript_biotype "lncRNA";
NW_016018555.1	Gnomon	exon	69538	69887	.	+	.	transcript_id "XR_001765362.1"; gene_id "ncbi_107994651"; gene_name "ncbi_107994651"; transcript_biotype "lncRNA";
NW_016018555.1	Gnomon	exon	71608	72098	.	+	.	transcript_id "XR_001765362.1"; gene_id "ncbi_107994651"; gene_name "ncbi_107994651"; transcript_biotype "lncRNA";
NW_016018566.1	Gnomon	exon	1289	1594	.	+	.	transcript_id "XR_001765393.1"; gene_id "ncbi_107994796"; gene_name "ncbi_107994796"; transcript_biotype "lncRNA";
NW_016018566.1	Gnomon	exon	75997	76023	.	+	.	transcript_id "XR_001765393.1"; gene_id "ncbi_107994796"; gene_name "ncbi_107994796"; transcript_biotype "lncRNA";
NW_016018566.1	Gnomon	exon	194199	194928	.	+	.	transcript_id "XR_001765392.1"; gene_id "ncbi_107994795"; gene_name "ncbi_107994795"; transcript_biotype "lncRNA";
NW_016018566.1	Gnomon	exon	194199	195063	.	+	.	transcript_id "XR_001765391.1"; gene_id "ncbi_107994795"; gene_name "ncbi_107994795"; transcript_biotype "lncRNA";
NW_016018566.1	Gnomon	exon	194995	195063	.	+	.	transcript_id "XR_001765392.1"; gene_id "ncbi_107994795"; gene_name "ncbi_107994795"; transcript_biotype "lncRNA";
NW_016018566.1	Gnomon	exon	195120	195357	.	+	.	transcript_id "XR_001765391.1"; gene_id "ncbi_107994795"; gene_name "ncbi_107994795"; transcript_biotype "lncRNA";
NW_016018566.1	Gnomon	exon	195120	195357	.	+	.	transcript_id "XR_001765392.1"; gene_id "ncbi_107994795"; gene_name "ncbi_107994795"; transcript_biotype "lncRNA";
NW_016018566.1	Gnomon	exon	196608	196848	.	+	.	transcript_id "XR_001765391.1"; gene_id "ncbi_107994795"; gene_name "ncbi_107994795"; transcript_biotype "lncRNA";
NW_016018566.1	Gnomon	exon	196608	196848	.	+	.	transcript_id "XR_001765392.1"; gene_id "ncbi_107994795"; gene_name "ncbi_107994795"; transcript_biotype "lncRNA";
NW_016018566.1	Gnomon	exon	282258	282743	.	-	.	transcript_id "XR_001765389.1"; gene_id "ncbi_107994793"; gene_name "ncbi_107994793"; transcript_biotype "lncRNA";
NW_016018566.1	Gnomon	exon	283436	283572	.	-	.	transcript_id "XR_001765389.1"; gene_id "ncbi_107994793"; gene_name "ncbi_107994793"; transcript_biotype "lncRNA";
NW_016018566.1	Gnomon	exon	283709	284168	.	-	.	transcript_id "XR_001765389.1"; gene_id "ncbi_107994793"; gene_name "ncbi_107994793"; transcript_biotype "lncRNA";
NW_016018566.1	Gnomon	exon	284382	284681	.	-	.	transcript_id "XR_001765389.1"; gene_id "ncbi_107994793"; gene_name "ncbi_107994793"; transcript_biotype "lncRNA";
NW_016018566.1	Gnomon	exon	299207	301239	.	-	.	transcript_id "XR_001765390.1"; gene_id "ncbi_107994794"; gene_name "ncbi_107994794"; transcript_biotype "lncRNA";
NW_016018566.1	Gnomon	exon	301341	301624	.	-	.	transcript_id "XR_001765390.1"; gene_id "ncbi_107994794"; gene_name "ncbi_107994794"; transcript_biotype "lncRNA";
NW_016018566.1	Gnomon	exon	301714	301828	.	-	.	transcript_id "XR_001765390.1"; gene_id "ncbi_107994794"; gene_name "ncbi_107994794"; transcript_biotype "lncRNA";
NW_016018566.1	Gnomon	exon	301954	302129	.	-	.	transcript_id "XR_001765390.1"; gene_id "ncbi_107994794"; gene_name "ncbi_107994794"; transcript_biotype "lncRNA";
[truncated: 4,575 more rows]

## Sheet: lncRNA.novel
NW_016019275.1	Cufflinks	exon	164037	165506	.	-	.	gene_id "XLOC_017929"; transcript_id "TCONS_00029903"; exon_number "1"; oId "CUFF.37328.1"; class_code "u"; tss_id "TSS21904";
NW_016019275.1	Cufflinks	exon	166161	166196	.	-	.	gene_id "XLOC_017929"; transcript_id "TCONS_00029903"; exon_number "2"; oId "CUFF.37328.1"; class_code "u"; tss_id "TSS21904";
NW_016018500.1	Cufflinks	exon	47882	47912	.	+	.	gene_id "XLOC_009603"; transcript_id "TCONS_00015881"; exon_number "1"; oId "CUFF.18525.1"; class_code "u"; tss_id "TSS11641";
NW_016018500.1	Cufflinks	exon	48468	49258	.	+	.	gene_id "XLOC_009603"; transcript_id "TCONS_00015881"; exon_number "2"; oId "CUFF.18525.1"; class_code "u"; tss_id "TSS11641";
NW_016018678.1	Cufflinks	exon	2086344	2086405	.	+	.	gene_id "XLOC_010965"; transcript_id "TCONS_00018291"; exon_number "1"; gene_name "ncbi_107995296"; oId "CUFF.22239.7"; nearest_ref "XR_001765517.1"; class_code "j"; tss_id "TSS13393";
NW_016018678.1	Cufflinks	exon	2086558	2086708	.	+	.	gene_id "XLOC_010965"; transcript_id "TCONS_00018291"; exon_number "2"; gene_name "ncbi_107995296"; oId "CUFF.22239.7"; nearest_ref "XR_001765517.1"; class_code "j"; tss_id "TSS13393";
NW_016018678.1	Cufflinks	exon	2086805	2087040	.	+	.	gene_id "XLOC_010965"; transcript_id "TCONS_00018291"; exon_number "3"; gene_name "ncbi_107995296"; oId "CUFF.22239.7"; nearest_ref "XR_001765517.1"; class_code "j"; tss_id "TSS13393";
NW_016018678.1	Cufflinks	exon	2094806	2095073	.	+	.	gene_id "XLOC_010965"; transcript_id "TCONS_00018291"; exon_number "4"; gene_name "ncbi_107995296"; oId "CUFF.22239.7"; nearest_ref "XR_001765517.1"; class_code "j"; tss_id "TSS13393";
NW_016018678.1	Cufflinks	exon	2095550	2096000	.	+	.	gene_id "XLOC_010965"; transcript_id "TCONS_00018291"; exon_number "5"; gene_name "ncbi_107995296"; oId "CUFF.22239.7"; nearest_ref "XR_001765517.1"; class_code "j"; tss_id "TSS13393";
NW_016018678.1	Cufflinks	exon	2099207	2099424	.	+	.	gene_id "XLOC_010965"; transcript_id "TCONS_00018291"; exon_number "6"; gene_name "ncbi_107995296"; oId "CUFF.22239.7"; nearest_ref "XR_001765517.1"; class_code "j"; tss_id "TSS13393";
NW_016019442.1	Cufflinks	exon	420575	420924	.	+	.	gene_id "XLOC_021246"; transcript_id "TCONS_00035576"; exon_number "1"; gene_name "ncbi_108000550"; oId "CUFF.43819.1"; nearest_ref "XM_017060948.1"; class_code "x"; tss_id "TSS26068";
NW_016019442.1	Cufflinks	exon	428325	428529	.	+	.	gene_id "XLOC_021246"; transcript_id "TCONS_00035576"; exon_number "2"; gene_name "ncbi_108000550"; oId "CUFF.43819.1"; nearest_ref "XM_017060948.1"; class_code "x"; tss_id "TSS26068";
NW_016019131.1	Cufflinks	exon	88976	89054	.	+	.	gene_id "XLOC_014913"; transcript_id "TCONS_00024681"; exon_number "1"; oId "CUFF.30173.1"; class_code "u"; tss_id "TSS18141";
NW_016019131.1	Cufflinks	exon	89149	89522	.	+	.	gene_id "XLOC_014913"; transcript_id "TCONS_00024681"; exon_number "2"; oId "CUFF.30173.1"; class_code "u"; tss_id "TSS18141";
NW_016018789.1	Cufflinks	exon	348167	348618	.	+	.	gene_id "XLOC_011327"; transcript_id "TCONS_00018886"; exon_number "1"; gene_name "ncbi_107995505"; oId "CUFF.22617.1"; nearest_ref "XR_001765567.1"; class_code "x"; tss_id "TSS13841";
NW_016018789.1	Cufflinks	exon	472267	472699	.	+	.	gene_id "XLOC_011327"; transcript_id "TCONS_00018886"; exon_number "2"; gene_name "ncbi_107995505"; oId "CUFF.22617.1"; nearest_ref "XR_001765567.1"; class_code "x"; tss_id "TSS13841";
NW_016019219.1	Cufflinks	exon	1567503	1567611	.	-	.	gene_id "XLOC_016774"; transcript_id "TCONS_00028083"; exon_number "1"; gene_name "ncbi_107998245"; oId "CUFF.34018.1"; nearest_ref "XM_017057433.1"; class_code "x"; tss_id "TSS20520";
NW_016019219.1	Cufflinks	exon	1567761	1567879	.	-	.	gene_id "XLOC_016774"; transcript_id "TCONS_00028083"; exon_number "2"; gene_name "ncbi_107998245"; oId "CUFF.34018.1"; nearest_ref "XM_017057433.1"; class_code "x"; tss_id "TSS20520";
NW_016019219.1	Cufflinks	exon	1568022	1568087	.	-	.	gene_id "XLOC_016774"; transcript_id "TCONS_00028083"; exon_number "3"; gene_name "ncbi_107998245"; oId "CUFF.34018.1"; nearest_ref "XM_017057433.1"; class_code "x"; tss_id "TSS20520";
NW_016019670.1	Cufflinks	exon	1004	1037	.	+	.	gene_id "XLOC_024664"; transcript_id "TCONS_00041486"; exon_number "1"; oId "CUFF.49878.1"; class_code "u"; tss_id "TSS30327";
NW_016019670.1	Cufflinks	exon	3799	4226	.	+	.	gene_id "XLOC_024664"; transcript_id "TCONS_00041486"; exon_number "2"; oId "CUFF.49878.1"; class_code "u"; tss_id "TSS30327";
NW_016019490.1	Cufflinks	exon	1238	1517	.	+	.	gene_id "XLOC_021822"; transcript_id "TCONS_00036710"; exon_number "1"; oId "CUFF.44826.1"; class_code "u"; tss_id "TSS26833";
NW_016019490.1	Cufflinks	exon	2127	2622	.	+	.	gene_id "XLOC_021822"; transcript_id "TCONS_00036710"; exon_number "2"; oId "CUFF.44826.1"; class_code "u"; tss_id "TSS26833";
NW_016019728.1	Cufflinks	exon	3035	3256	.	+	.	gene_id "XLOC_025179"; transcript_id "TCONS_00042332"; exon_number "1"; oId "CUFF.51023.2"; class_code "u"; tss_id "TSS30954";
NW_016019728.1	Cufflinks	exon	6878	7135	.	+	.	gene_id "XLOC_025179"; transcript_id "TCONS_00042332"; exon_number "2"; oId "CUFF.51023.2"; class_code "u"; tss_id "TSS30954";
NW_016017934.1	Cufflinks	exon	22388	22829	.	-	.	gene_id "XLOC_005704"; transcript_id "TCONS_00009813"; exon_number "1"; gene_name "ncbi_107992930"; oId "CUFF.11074.1"; nearest_ref "XR_001765025.1"; class_code "j"; tss_id "TSS7029";
NW_016017934.1	Cufflinks	exon	26678	26963	.	-	.	gene_id "XLOC_005704"; transcript_id "TCONS_00009813"; exon_number "2"; gene_name "ncbi_107992930"; oId "CUFF.11074.1"; nearest_ref "XR_001765025.1"; class_code "j"; tss_id "TSS7029";
NW_016017934.1	Cufflinks	exon	28129	28209	.	-	.	gene_id "XLOC_005704"; transcript_id "TCONS_00009813"; exon_number "3"; gene_name "ncbi_107992930"; oId "CUFF.11074.1"; nearest_ref "XR_001765025.1"; class_code "j"; tss_id "TSS7029";
NW_016017934.1	Cufflinks	exon	28294	28564	.	-	.	gene_id "XLOC_005704"; transcript_id "TCONS_00009813"; exon_number "4"; gene_name "ncbi_107992930"; oId "CUFF.11074.1"; nearest_ref "XR_001765025.1"; class_code "j"; tss_id "TSS7029";
NW_016019530.1	Cufflinks	exon	34482	34840	.	+	.	gene_id "XLOC_022246"; transcript_id "TCONS_00037442"; exon_number "1"; gene_name "ncbi_108001153"; oId "CUFF.45713.1"; nearest_ref "XM_017062035.1"; class_code "j"; tss_id "TSS27360";
NW_016019530.1	Cufflinks	exon	40713	40909	.	+	.	gene_id "XLOC_022246"; transcript_id "TCONS_00037442"; exon_number "2"; gene_name "ncbi_108001153"; oId "CUFF.45713.1"; nearest_ref "XM_017062035.1"; class_code "j"; tss_id "TSS27360";
NW_016019530.1	Cufflinks	exon	97809	97908	.	+	.	gene_id "XLOC_022246"; transcript_id "TCONS_00037442"; exon_number "3"; gene_name "ncbi_108001153"; oId "CUFF.45713.1"; nearest_ref "XM_017062035.1"; class_code "j"; tss_id "TSS27360";
NW_016019530.1	Cufflinks	exon	153409	153858	.	+	.	gene_id "XLOC_022246"; transcript_id "TCONS_00037442"; exon_number "4"; gene_name "ncbi_108001153"; oId "CUFF.45713.1"; nearest_ref "XM_017062035.1"; class_code "j"; tss_id "TSS27360";
NW_016019530.1	Cufflinks	exon	210455	210583	.	+	.	gene_id "XLOC_022246"; transcript_id "TCONS_00037442"; exon_number "5"; gene_name "ncbi_108001153"; oId "CUFF.45713.1"; nearest_ref "XM_017062035.1"; class_code "j"; tss_id "TSS27360";
NW_016019530.1	Cufflinks	exon	210688	210813	.	+	.	gene_id "XLOC_022246"; transcript_id "TCONS_00037442"; exon_number "6"; gene_name "ncbi_108001153"; oId "CUFF.45713.1"; nearest_ref "XM_017062035.1"; class_code "j"; tss_id "TSS27360";
NW_016019153.1	Cufflinks	exon	239114	239213	.	+	.	gene_id "XLOC_015348"; transcript_id "TCONS_00025425"; exon_number "1"; gene_name "ncbi_107997408"; oId "CUFF.31381.1"; nearest_ref "XM_017055988.1"; class_code "x"; tss_id "TSS18681";
NW_016019153.1	Cufflinks	exon	239298	239407	.	+	.	gene_id "XLOC_015348"; transcript_id "TCONS_00025425"; exon_number "2"; gene_name "ncbi_107997408"; oId "CUFF.31381.1"; nearest_ref "XM_017055988.1"; class_code "x"; tss_id "TSS18681";
NW_016019153.1	Cufflinks	exon	239497	239562	.	+	.	gene_id "XLOC_015348"; transcript_id "TCONS_00025425"; exon_number "3"; gene_name "ncbi_107997408"; oId "CUFF.31381.1"; nearest_ref "XM_017055988.1"; class_code "x"; tss_id "TSS18681";
NW_016019153.1	Cufflinks	exon	240106	241522	.	+	.	gene_id "XLOC_015348"; transcript_id "TCONS_00025425"; exon_number "4"; gene_name "ncbi_107997408"; oId "CUFF.31381.1"; nearest_ref "XM_017055988.1"; class_code "x"; tss_id "TSS18681";
NW_016017934.1	Cufflinks	exon	25100	26199	.	-	.	gene_id "XLOC_005704"; transcript_id "TCONS_00009814"; exon_number "1"; gene_name "ncbi_107992930"; oId "CUFF.11074.2"; nearest_ref "XR_001765025.1"; class_code "j"; tss_id "TSS7029";
NW_016017934.1	Cufflinks	exon	26678	26963	.	-	.	gene_id "XLOC_005704"; transcript_id "TCONS_00009814"; exon_number "2"; gene_name "ncbi_107992930"; oId "CUFF.11074.2"; nearest_ref "XR_001765025.1"; class_code "j"; tss_id "TSS7029";
NW_016017934.1	Cufflinks	exon	28129	28209	.	-	.	gene_id "XLOC_005704"; transcript_id "TCONS_00009814"; exon_number "3"; gene_name "ncbi_107992930"; oId "CUFF.11074.2"; nearest_ref "XR_001765025.1"; class_code "j"; tss_id "TSS7029";
NW_016017934.1	Cufflinks	exon	28294	28564	.	-	.	gene_id "XLOC_005704"; transcript_id "TCONS_00009814"; exon_number "4"; gene_name "ncbi_107992930"; oId "CUFF.11074.2"; nearest_ref "XR_001765025.1"; class_code "j"; tss_id "TSS7029";
NW_016019630.1	Cufflinks	exon	213098	213141	.	+	.	gene_id "XLOC_023680"; transcript_id "TCONS_00039686"; exon_number "1"; gene_name "ncbi_108001808"; oId "CUFF.48132.5"; nearest_ref "XR_001766779.1"; class_code "j"; tss_id "TSS29078";
NW_016019630.1	Cufflinks	exon	213445	213586	.	+	.	gene_id "XLOC_023680"; transcript_id "TCONS_00039686"; exon_number "2"; gene_name "ncbi_108001808"; oId "CUFF.48132.5"; nearest_ref "XR_001766779.1"; class_code "j"; tss_id "TSS29078";
NW_016019630.1	Cufflinks	exon	213669	213815	.	+	.	gene_id "XLOC_023680"; transcript_id "TCONS_00039686"; exon_number "3"; gene_name "ncbi_108001808"; oId "CUFF.48132.5"; nearest_ref "XR_001766779.1"; class_code "j"; tss_id "TSS29078";
NW_016019630.1	Cufflinks	exon	214048	214155	.	+	.	gene_id "XLOC_023680"; transcript_id "TCONS_00039686"; exon_number "4"; gene_name "ncbi_108001808"; oId "CUFF.48132.5"; nearest_ref "XR_001766779.1"; class_code "j"; tss_id "TSS29078";
NW_016019630.1	Cufflinks	exon	214552	215071	.	+	.	gene_id "XLOC_023680"; transcript_id "TCONS_00039686"; exon_number "5"; gene_name "ncbi_108001808"; oId "CUFF.48132.5"; nearest_ref "XR_001766779.1"; class_code "j"; tss_id "TSS29078";
NW_016019580.1	Cufflinks	exon	432	1024	.	-	.	gene_id "XLOC_023150"; transcript_id "TCONS_00038838"; exon_number "1"; oId "CUFF.47292.1"; class_code "u"; tss_id "TSS28437";
NW_016019580.1	Cufflinks	exon	5079	6120	.	-	.	gene_id "XLOC_023150"; transcript_id "TCONS_00038838"; exon_number "2"; oId "CUFF.47292.1"; class_code "u"; tss_id "TSS28437";
NW_016019330.1	Cufflinks	exon	3254625	3254880	.	-	.	gene_id "XLOC_019131"; transcript_id "TCONS_00032030"; exon_number "1"; oId "CUFF.39554.1"; class_code "u"; tss_id "TSS23454";
NW_016019330.1	Cufflinks	exon	3255601	3256161	.	-	.	gene_id "XLOC_019131"; transcript_id "TCONS_00032030"; exon_number "2"; oId "CUFF.39554.1"; class_code "u"; tss_id "TSS23454";
NW_016019430.1	Cufflinks	exon	247847	248887	.	-	.	gene_id "XLOC_020656"; transcript_id "TCONS_00034538"; exon_number "1"; oId "CUFF.42295.2"; class_code "u"; tss_id "TSS25301";
NW_016019430.1	Cufflinks	exon	250271	250752	.	-	.	gene_id "XLOC_020656"; transcript_id "TCONS_00034538"; exon_number "2"; oId "CUFF.42295.2"; class_code "u"; tss_id "TSS25301";
NW_016019397.1	Cufflinks	exon	609253	609728	.	+	.	gene_id "XLOC_020209"; transcript_id "TCONS_00033749"; exon_number "1"; gene_name "ncbi_108000046"; oId "CUFF.41762.2"; nearest_ref "XR_001766449.1"; class_code "o"; tss_id "TSS24742";
NW_016019397.1	Cufflinks	exon	657176	657391	.	+	.	gene_id "XLOC_020209"; transcript_id "TCONS_00033749"; exon_number "2"; gene_name "ncbi_108000046"; oId "CUFF.41762.2"; nearest_ref "XR_001766449.1"; class_code "o"; tss_id "TSS24742";
NW_016019397.1	Cufflinks	exon	659930	660480	.	+	.	gene_id "XLOC_020209"; transcript_id "TCONS_00033749"; exon_number "3"; gene_name "ncbi_108000046"; oId "CUFF.41762.2"; nearest_ref "XR_001766449.1"; class_code "o"; tss_id "TSS24742";
NW_016019774.1	Cufflinks	exon	3287032	3287359	.	+	.	gene_id "XLOC_025737"; transcript_id "TCONS_00043262"; exon_number "1"; oId "CUFF.52684.1"; class_code "u"; tss_id "TSS31631";
NW_016019774.1	Cufflinks	exon	3287471	3287949	.	+	.	gene_id "XLOC_025737"; transcript_id "TCONS_00043262"; exon_number "2"; oId "CUFF.52684.1"; class_code "u"; tss_id "TSS31631";
NW_016017912.1	Cufflinks	exon	263047	263255	.	+	.	gene_id "XLOC_005642"; transcript_id "TCONS_00009726"; exon_number "1"; oId "CUFF.10978.1"; class_code "u"; tss_id "TSS6955";
NW_016017912.1	Cufflinks	exon	265107	265645	.	+	.	gene_id "XLOC_005642"; transcript_id "TCONS_00009726"; exon_number "2"; oId "CUFF.10978.1"; class_code "u"; tss_id "TSS6955";
NW_016019874.1	Cufflinks	exon	337464	337513	.	+	.	gene_id "XLOC_027053"; transcript_id "TCONS_00045375"; exon_number "1"; oId "CUFF.54156.1"; class_code "u"; tss_id "TSS33191";
NW_016019874.1	Cufflinks	exon	338178	338275	.	+	.	gene_id "XLOC_027053"; transcript_id "TCONS_00045375"; exon_number "2"; oId "CUFF.54156.1"; class_code "u"; tss_id "TSS33191";
NW_016019874.1	Cufflinks	exon	342366	342515	.	+	.	gene_id "XLOC_027053"; transcript_id "TCONS_00045375"; exon_number "3"; oId "CUFF.54156.1"; class_code "u"; tss_id "TSS33191";
NW_016019874.1	Cufflinks	exon	342766	342897	.	+	.	gene_id "XLOC_027053"; transcript_id "TCONS_00045375"; exon_number "4"; oId "CUFF.54156.1"; class_code "u"; tss_id "TSS33191";
NW_016019874.1	Cufflinks	exon	343105	343152	.	+	.	gene_id "XLOC_027053"; transcript_id "TCONS_00045375"; exon_number "5"; oId "CUFF.54156.1"; class_code "u"; tss_id "TSS33191";
NW_016018344.1	Cufflinks	exon	2359570	2359660	.	+	.	gene_id "XLOC_008591"; transcript_id "TCONS_00014342"; exon_number "1"; gene_name "ncbi_107994149"; oId "CUFF.17092.3"; nearest_ref "XR_001765259.1"; class_code "j"; tss_id "TSS10457";
NW_016018344.1	Cufflinks	exon	2359925	2360096	.	+	.	gene_id "XLOC_008591"; transcript_id "TCONS_00014342"; exon_number "2"; gene_name "ncbi_107994149"; oId "CUFF.17092.3"; nearest_ref "XR_001765259.1"; class_code "j"; tss_id "TSS10457";
NW_016018344.1	Cufflinks	exon	2360199	2360817	.	+	.	gene_id "XLOC_008591"; transcript_id "TCONS_00014342"; exon_number "3"; gene_name "ncbi_107994149"; oId "CUFF.17092.3"; nearest_ref "XR_001765259.1"; class_code "j"; tss_id "TSS10457";
NW_016018344.1	Cufflinks	exon	2360967	2361511	.	+	.	gene_id "XLOC_008591"; transcript_id "TCONS_00014342"; exon_number "4"; gene_name "ncbi_107994149"; oId "CUFF.17092.3"; nearest_ref "XR_001765259.1"; class_code "j"; tss_id "TSS10457";
NW_016018344.1	Cufflinks	exon	2362105	2362544	.	+	.	gene_id "XLOC_008591"; transcript_id "TCONS_00014342"; exon_number "5"; gene_name "ncbi_107994149"; oId "CUFF.17092.3"; nearest_ref "XR_001765259.1"; class_code "j"; tss_id "TSS10457";
NW_016018344.1	Cufflinks	exon	2362631	2363378	.	+	.	gene_id "XLOC_008591"; transcript_id "TCONS_00014342"; exon_number "6"; gene_name "ncbi_107994149"; oId "CUFF.17092.3"; nearest_ref "XR_001765259.1"; class_code "j"; tss_id "TSS10457";
NW_016018344.1	Cufflinks	exon	2363469	2363533	.	+	.	gene_id "XLOC_008591"; transcript_id "TCONS_00014342"; exon_number "7"; gene_name "ncbi_107994149"; oId "CUFF.17092.3"; nearest_ref "XR_001765259.1"; class_code "j"; tss_id "TSS10457";
NW_016018344.1	Cufflinks	exon	2363721	2364086	.	+	.	gene_id "XLOC_008591"; transcript_id "TCONS_00014342"; exon_number "8"; gene_name "ncbi_107994149"; oId "CUFF.17092.3"; nearest_ref "XR_001765259.1"; class_code "j"; tss_id "TSS10457";
NW_016018344.1	Cufflinks	exon	2364547	2365207	.	+	.	gene_id "XLOC_008591"; transcript_id "TCONS_00014342"; exon_number "9"; gene_name "ncbi_107994149"; oId "CUFF.17092.3"; nearest_ref "XR_001765259.1"; class_code "j"; tss_id "TSS10457";
NW_016019064.1	Cufflinks	exon	1731995	1732028	.	+	.	gene_id "XLOC_012743"; transcript_id "TCONS_00021313"; exon_number "1"; gene_name "ncbi_107996216"; oId "CUFF.26379.4"; nearest_ref "XR_001765753.1"; class_code "j"; tss_id "TSS15557";
NW_016019064.1	Cufflinks	exon	1754726	1754927	.	+	.	gene_id "XLOC_012743"; transcript_id "TCONS_00021313"; exon_number "2"; gene_name "ncbi_107996216"; oId "CUFF.26379.4"; nearest_ref "XR_001765753.1"; class_code "j"; tss_id "TSS15557";
NW_016019064.1	Cufflinks	exon	1762069	1762714	.	+	.	gene_id "XLOC_012743"; transcript_id "TCONS_00021313"; exon_number "3"; gene_name "ncbi_107996216"; oId "CUFF.26379.4"; nearest_ref "XR_001765753.1"; class_code "j"; tss_id "TSS15557";
NW_016019064.1	Cufflinks	exon	1763370	1763597	.	+	.	gene_id "XLOC_012743"; transcript_id "TCONS_00021313"; exon_number "4"; gene_name "ncbi_107996216"; oId "CUFF.26379.4"; nearest_ref "XR_001765753.1"; class_code "j"; tss_id "TSS15557";
NW_016019108.1	Cufflinks	exon	2146395	2146482	.	+	.	gene_id "XLOC_013807"; transcript_id "TCONS_00023008"; exon_number "1"; gene_name "ncbi_107996637"; oId "CUFF.28489.1"; nearest_ref "XM_017054801.1"; class_code "x"; tss_id "TSS16858";
NW_016019108.1	Cufflinks	exon	2152548	2152831	.	+	.	gene_id "XLOC_013807"; transcript_id "TCONS_00023008"; exon_number "2"; gene_name "ncbi_107996637"; oId "CUFF.28489.1"; nearest_ref "XM_017054801.1"; class_code "x"; tss_id "TSS16858";
NW_016019220.1	Cufflinks	exon	1209046	1209546	.	+	.	gene_id "XLOC_017183"; transcript_id "TCONS_00028653"; exon_number "1"; gene_name "ncbi_107998309"; oId "CUFF.35619.1"; nearest_ref "XR_001766159.1"; class_code "j"; tss_id "TSS20981";
NW_016019220.1	Cufflinks	exon	1211110	1211369	.	+	.	gene_id "XLOC_017183"; transcript_id "TCONS_00028653"; exon_number "2"; gene_name "ncbi_107998309"; oId "CUFF.35619.1"; nearest_ref "XR_001766159.1"; class_code "j"; tss_id "TSS20981";
NW_016019108.1	Cufflinks	exon	1525025	1525488	.	+	.	gene_id "XLOC_013782"; transcript_id "TCONS_00022936"; exon_number "1"; gene_name "ncbi_107996669"; oId "CUFF.28403.1"; nearest_ref "XR_001765840.1"; class_code "j"; tss_id "TSS16821";
NW_016019108.1	Cufflinks	exon	1525596	1525824	.	+	.	gene_id "XLOC_013782"; transcript_id "TCONS_00022936"; exon_number "2"; gene_name "ncbi_107996669"; oId "CUFF.28403.1"; nearest_ref "XR_001765840.1"; class_code "j"; tss_id "TSS16821";
NW_016019108.1	Cufflinks	exon	1525958	1526083	.	+	.	gene_id "XLOC_013782"; transcript_id "TCONS_00022936"; exon_number "3"; gene_name "ncbi_107996669"; oId "CUFF.28403.1"; nearest_ref "XR_001765840.1"; class_code "j"; tss_id "TSS16821";
NW_016019108.1	Cufflinks	exon	1529898	1530027	.	+	.	gene_id "XLOC_013782"; transcript_id "TCONS_00022936"; exon_number "4"; gene_name "ncbi_107996669"; oId "CUFF.28403.1"; nearest_ref "XR_001765840.1"; class_code "j"; tss_id "TSS16821";
NW_016019108.1	Cufflinks	exon	1532185	1532209	.	+	.	gene_id "XLOC_013782"; transcript_id "TCONS_00022936"; exon_number "5"; gene_name "ncbi_107996669"; oId "CUFF.28403.1"; nearest_ref "XR_001765840.1"; class_code "j"; tss_id "TSS16821";
NW_016019705.1	Cufflinks	exon	1268	6489	.	-	.	gene_id "XLOC_024939"; transcript_id "TCONS_00041950"; exon_number "1"; oId "CUFF.50336.1"; class_code "u"; tss_id "TSS30665";
NW_016019705.1	Cufflinks	exon	6568	6676	.	-	.	gene_id "XLOC_024939"; transcript_id "TCONS_00041950"; exon_number "2"; oId "CUFF.50336.1"; class_code "u"; tss_id "TSS30665";
NW_016019186.1	Cufflinks	exon	479286	481738	.	-	.	gene_id "XLOC_016014"; transcript_id "TCONS_00026663"; exon_number "1"; oId "CUFF.32529.2"; class_code "u"; tss_id "TSS19529";
NW_016019186.1	Cufflinks	exon	481871	482284	.	-	.	gene_id "XLOC_016014"; transcript_id "TCONS_00026663"; exon_number "2"; oId "CUFF.32529.2"; class_code "u"; tss_id "TSS19529";
NW_016019186.1	Cufflinks	exon	482565	482872	.	-	.	gene_id "XLOC_016014"; transcript_id "TCONS_00026663"; exon_number "3"; oId "CUFF.32529.2"; class_code "u"; tss_id "TSS19529";
NW_016019641.1	Cufflinks	exon	824726	824758	.	+	.	gene_id "XLOC_023828"; transcript_id "TCONS_00040090"; exon_number "1"; oId "CUFF.48499.1"; class_code "u"; tss_id "TSS29285";
NW_016019641.1	Cufflinks	exon	842080	847513	.	+	.	gene_id "XLOC_023828"; transcript_id "TCONS_00040090"; exon_number "2"; oId "CUFF.48499.1"; class_code "u"; tss_id "TSS29285";
NW_016019553.1	Cufflinks	exon	200868	201757	.	+	.	gene_id "XLOC_022804"; transcript_id "TCONS_00038342"; exon_number "1"; gene_name "ncbi_108001494"; oId "CUFF.46626.1"; nearest_ref "XR_001766718.1"; class_code "j"; tss_id "TSS28038";
NW_016019553.1	Cufflinks	exon	202121	202324	.	+	.	gene_id "XLOC_022804"; transcript_id "TCONS_00038342"; exon_number "2"; gene_name "ncbi_108001494"; oId "CUFF.46626.1"; nearest_ref "XR_001766718.1"; class_code "j"; tss_id "TSS28038";
NW_016019553.1	Cufflinks	exon	204863	205265	.	+	.	gene_id "XLOC_022804"; transcript_id "TCONS_00038342"; exon_number "3"; gene_name "ncbi_108001494"; oId "CUFF.46626.1"; nearest_ref "XR_001766718.1"; class_code "j"; tss_id "TSS28038";
NW_016019553.1	Cufflinks	exon	206004	206975	.	+	.	gene_id "XLOC_022804"; transcript_id "TCONS_00038342"; exon_number "4"; gene_name "ncbi_108001494"; oId "CUFF.46626.1"; nearest_ref "XR_001766718.1"; class_code "j"; tss_id "TSS28038";
NW_016019553.1	Cufflinks	exon	208162	208403	.	+	.	gene_id "XLOC_022804"; transcript_id "TCONS_00038342"; exon_number "5"; gene_name "ncbi_108001494"; oId "CUFF.46626.1"; nearest_ref "XR_001766718.1"; class_code "j"; tss_id "TSS28038";
NW_016019553.1	Cufflinks	exon	208472	209627	.	+	.	gene_id "XLOC_022804"; transcript_id "TCONS_00038342"; exon_number "6"; gene_name "ncbi_108001494"; oId "CUFF.46626.1"; nearest_ref "XR_001766718.1"; class_code "j"; tss_id "TSS28038";
NW_016019553.1	Cufflinks	exon	209768	210486	.	+	.	gene_id "XLOC_022804"; transcript_id "TCONS_00038342"; exon_number "7"; gene_name "ncbi_108001494"; oId "CUFF.46626.1"; nearest_ref "XR_001766718.1"; class_code "j"; tss_id "TSS28038";
NW_016019597.1	Cufflinks	exon	332031	332577	.	-	.	gene_id "XLOC_023384"; transcript_id "TCONS_00039184"; exon_number "1"; gene_name "ncbi_108001611"; oId "CUFF.47658.1"; nearest_ref "XM_017062686.1"; class_code "o"; tss_id "TSS28713";
NW_016019597.1	Cufflinks	exon	336305	336562	.	-	.	gene_id "XLOC_023384"; transcript_id "TCONS_00039184"; exon_number "2"; gene_name "ncbi_108001611"; oId "CUFF.47658.1"; nearest_ref "XM_017062686.1"; class_code "o"; tss_id "TSS28713";
NW_016018481.1	Cufflinks	exon	1232	1302	.	+	.	gene_id "XLOC_009567"; transcript_id "TCONS_00015830"; exon_number "1"; gene_name "ncbi_107994549"; oId "CUFF.18476.2"; nearest_ref "XR_001765342.1"; class_code "j"; tss_id "TSS11598";
NW_016018481.1	Cufflinks	exon	1642	1995	.	+	.	gene_id "XLOC_009567"; transcript_id "TCONS_00015830"; exon_number "2"; gene_name "ncbi_107994549"; oId "CUFF.18476.2"; nearest_ref "XR_001765342.1"; class_code "j"; tss_id "TSS11598";
NW_016018481.1	Cufflinks	exon	2080	2222	.	+	.	gene_id "XLOC_009567"; transcript_id "TCONS_00015830"; exon_number "3"; gene_name "ncbi_107994549"; oId "CUFF.18476.2"; nearest_ref "XR_001765342.1"; class_code "j"; tss_id "TSS11598";
NW_016018481.1	Cufflinks	exon	2339	2431	.	+	.	gene_id "XLOC_009567"; transcript_id "TCONS_00015830"; exon_number "4"; gene_name "ncbi_107994549"; oId "CUFF.18476.2"; nearest_ref "XR_001765342.1"; class_code "j"; tss_id "TSS11598";
NW_016019828.1	Cufflinks	exon	5392	5876	.	-	.	gene_id "XLOC_026635"; transcript_id "TCONS_00044724"; exon_number "1"; oId "CUFF.53484.1"; class_code "u"; tss_id "TSS32689";
NW_016019828.1	Cufflinks	exon	6055	6159	.	-	.	gene_id "XLOC_026635"; transcript_id "TCONS_00044724"; exon_number "2"; oId "CUFF.53484.1"; class_code "u"; tss_id "TSS32689";
NW_016019552.1	Cufflinks	exon	3578938	3579053	.	+	.	gene_id "XLOC_022536"; transcript_id "TCONS_00037957"; exon_number "1"; oId "CUFF.46535.1"; class_code "u"; tss_id "TSS27733";
NW_016019552.1	Cufflinks	exon	3579140	3579811	.	+	.	gene_id "XLOC_022536"; transcript_id "TCONS_00037957"; exon_number "2"; oId "CUFF.46535.1"; class_code "u"; tss_id "TSS27733";
NW_016017665.1	Cufflinks	exon	51	419	.	+	.	gene_id "XLOC_003040"; transcript_id "TCONS_00005563"; exon_number "1"; oId "CUFF.5686.1"; class_code "u"; tss_id "TSS3834";
NW_016017665.1	Cufflinks	exon	763	2287	.	+	.	gene_id "XLOC_003040"; transcript_id "TCONS_00005563"; exon_number "2"; oId "CUFF.5686.1"; class_code "u"; tss_id "TSS3834";
NW_016019441.1	Cufflinks	exon	3370558	3370851	.	+	.	gene_id "XLOC_020875"; transcript_id "TCONS_00034892"; exon_number "1"; gene_name "ncbi_108000290"; oId "CUFF.43235.2"; nearest_ref "XR_001766485.1"; class_code "j"; tss_id "TSS25581";
NW_016019441.1	Cufflinks	exon	3371546	3371635	.	+	.	gene_id "XLOC_020875"; transcript_id "TCONS_00034892"; exon_number "2"; gene_name "ncbi_108000290"; oId "CUFF.43235.2"; nearest_ref "XR_001766485.1"; class_code "j"; tss_id "TSS25581";
NW_016019397.1	Cufflinks	exon	609277	609733	.	+	.	gene_id "XLOC_020209"; transcript_id "TCONS_00033751"; exon_number "1"; gene_name "ncbi_108000046"; oId "CUFF.41762.4"; nearest_ref "XR_001766449.1"; class_code "j"; tss_id "TSS24742";
NW_016019397.1	Cufflinks	exon	648123	648241	.	+	.	gene_id "XLOC_020209"; transcript_id "TCONS_00033751"; exon_number "2"; gene_name "ncbi_108000046"; oId "CUFF.41762.4"; nearest_ref "XR_001766449.1"; class_code "j"; tss_id "TSS24742";
NW_016019397.1	Cufflinks	exon	648420	650302	.	+	.	gene_id "XLOC_020209"; transcript_id "TCONS_00033751"; exon_number "3"; gene_name "ncbi_108000046"; oId "CUFF.41762.4"; nearest_ref "XR_001766449.1"; class_code "j"; tss_id "TSS24742";
NW_016019397.1	Cufflinks	exon	650764	651625	.	+	.	gene_id "XLOC_020209"; transcript_id "TCONS_00033751"; exon_number "4"; gene_name "ncbi_108000046"; oId "CUFF.41762.4"; nearest_ref "XR_001766449.1"; class_code "j"; tss_id "TSS24742";
NW_016019108.1	Cufflinks	exon	1511538	1512132	.	+	.	gene_id "XLOC_013780"; transcript_id "TCONS_00022933"; exon_number "1"; gene_name "ncbi_107996671"; oId "CUFF.28394.2"; nearest_ref "XR_001765842.1"; class_code "j"; tss_id "TSS16818";
NW_016019108.1	Cufflinks	exon	1512763	1512995	.	+	.	gene_id "XLOC_013780"; transcript_id "TCONS_00022933"; exon_number "2"; gene_name "ncbi_107996671"; oId "CUFF.28394.2"; nearest_ref "XR_001765842.1"; class_code "j"; tss_id "TSS16818";
NW_016019108.1	Cufflinks	exon	1513929	1514080	.	+	.	gene_id "XLOC_013780"; transcript_id "TCONS_00022933"; exon_number "3"; gene_name "ncbi_107996671"; oId "CUFF.28394.2"; nearest_ref "XR_001765842.1"; class_code "j"; tss_id "TSS16818";
NW_016019108.1	Cufflinks	exon	1514944	1515345	.	+	.	gene_id "XLOC_013780"; transcript_id "TCONS_00022933"; exon_number "4"; gene_name "ncbi_107996671"; oId "CUFF.28394.2"; nearest_ref "XR_001765842.1"; class_code "j"; tss_id "TSS16818";
NW_016019108.1	Cufflinks	exon	1515572	1515620	.	+	.	gene_id "XLOC_013780"; transcript_id "TCONS_00022933"; exon_number "5"; gene_name "ncbi_107996671"; oId "CUFF.28394.2"; nearest_ref "XR_001765842.1"; class_code "j"; tss_id "TSS16818";
NW_016019108.1	Cufflinks	exon	1516135	1516228	.	+	.	gene_id "XLOC_013780"; transcript_id "TCONS_00022933"; exon_number "6"; gene_name "ncbi_107996671"; oId "CUFF.28394.2"; nearest_ref "XR_001765842.1"; class_code "j"; tss_id "TSS16818";
NW_016019108.1	Cufflinks	exon	1516319	1516423	.	+	.	gene_id "XLOC_013780"; transcript_id "TCONS_00022933"; exon_number "7"; gene_name "ncbi_107996671"; oId "CUFF.28394.2"; nearest_ref "XR_001765842.1"; class_code "j"; tss_id "TSS16818";
NW_016019108.1	Cufflinks	exon	1518543	1518696	.	+	.	gene_id "XLOC_013780"; transcript_id "TCONS_00022933"; exon_number "8"; gene_name "ncbi_107996671"; oId "CUFF.28394.2"; nearest_ref "XR_001765842.1"; class_code "j"; tss_id "TSS16818";
NW_016019108.1	Cufflinks	exon	1519207	1519284	.	+	.	gene_id "XLOC_013780"; transcript_id "TCONS_00022933"; exon_number "9"; gene_name "ncbi_107996671"; oId "CUFF.28394.2"; nearest_ref "XR_001765842.1"; class_code "j"; tss_id "TSS16818";
NW_016019075.1	Cufflinks	exon	1583177	1583217	.	-	.	gene_id "XLOC_013085"; transcript_id "TCONS_00021821"; exon_number "1"; gene_name "ncbi_107996327"; oId "CUFF.27026.1"; nearest_ref "XM_017054317.1"; class_code "o"; tss_id "TSS15957";
NW_016019075.1	Cufflinks	exon	1608158	1608318	.	-	.	gene_id "XLOC_013085"; transcript_id "TCONS_00021821"; exon_number "2"; gene_name "ncbi_107996327"; oId "CUFF.27026.1"; nearest_ref "XM_017054317.1"; class_code "o"; tss_id "TSS15957";
NW_016019586.1	Cufflinks	exon	768242	768496	.	-	.	gene_id "XLOC_023189"; transcript_id "TCONS_00038924"; exon_number "1"; oId "CUFF.47562.1"; class_code "u"; tss_id "TSS28487";
NW_016019586.1	Cufflinks	exon	768624	769420	.	-	.	gene_id "XLOC_023189"; transcript_id "TCONS_00038924"; exon_number "2"; oId "CUFF.47562.1"; class_code "u"; tss_id "TSS28487";
NW_016019186.1	Cufflinks	exon	562162	562419	.	-	.	gene_id "XLOC_016015"; transcript_id "TCONS_00026667"; exon_number "1"; oId "CUFF.32532.1"; class_code "u"; tss_id "TSS19530";
NW_016019186.1	Cufflinks	exon	566070	566291	.	-	.	gene_id "XLOC_016015"; transcript_id "TCONS_00026667"; exon_number "2"; oId "CUFF.32532.1"; class_code "u"; tss_id "TSS19530";
NW_016019108.1	Cufflinks	exon	241300	241486	.	+	.	gene_id "XLOC_013740"; transcript_id "TCONS_00022846"; exon_number "1"; gene_name "ncbi_107996874"; oId "CUFF.28081.2"; nearest_ref "XR_001765889.1"; class_code "j"; tss_id "TSS16762";
NW_016019108.1	Cufflinks	exon	243831	243887	.	+	.	gene_id "XLOC_013740"; transcript_id "TCONS_00022846"; exon_number "2"; gene_name "ncbi_107996874"; oId "CUFF.28081.2"; nearest_ref "XR_001765889.1"; class_code "j"; tss_id "TSS16762";
NW_016019108.1	Cufflinks	exon	244760	245986	.	+	.	gene_id "XLOC_013740"; transcript_id "TCONS_00022846"; exon_number "3"; gene_name "ncbi_107996874"; oId "CUFF.28081.2"; nearest_ref "XR_001765889.1"; class_code "j"; tss_id "TSS16762";
NW_016019131.1	Cufflinks	exon	1071505	1071659	.	+	.	gene_id "XLOC_014953"; transcript_id "TCONS_00024764"; exon_number "1"; gene_name "ncbi_107997190"; oId "CUFF.30406.2"; nearest_ref "XR_001765946.1"; class_code "j"; tss_id "TSS18202";
NW_016019131.1	Cufflinks	exon	1072173	1072512	.	+	.	gene_id "XLOC_014953"; transcript_id "TCONS_00024764"; exon_number "2"; gene_name "ncbi_107997190"; oId "CUFF.30406.2"; nearest_ref "XR_001765946.1"; class_code "j"; tss_id "TSS18202";
NW_016019131.1	Cufflinks	exon	1072634	1074115	.	+	.	gene_id "XLOC_014953"; transcript_id "TCONS_00024764"; exon_number "3"; gene_name "ncbi_107997190"; oId "CUFF.30406.2"; nearest_ref "XR_001765946.1"; class_code "j"; tss_id "TSS18202";
NW_016019663.1	Cufflinks	exon	335303	336487	.	-	.	gene_id "XLOC_024119"; transcript_id "TCONS_00040641"; exon_number "1"; oId "CUFF.48635.1"; class_code "u"; tss_id "TSS29676";
NW_016019663.1	Cufflinks	exon	336640	336876	.	-	.	gene_id "XLOC_024119"; transcript_id "TCONS_00040641"; exon_number "2"; oId "CUFF.48635.1"; class_code "u"; tss_id "TSS29676";
NW_016019108.1	Cufflinks	exon	2660802	2660862	.	-	.	gene_id "XLOC_013956"; transcript_id "TCONS_00023346"; exon_number "1"; oId "CUFF.28702.1"; class_code "u"; tss_id "TSS17069";
NW_016019108.1	Cufflinks	exon	2682088	2682644	.	-	.	gene_id "XLOC_013956"; transcript_id "TCONS_00023346"; exon_number "2"; oId "CUFF.28702.1"; class_code "u"; tss_id "TSS17069";
NW_016019075.1	Cufflinks	exon	1264666	1265095	.	+	.	gene_id "XLOC_013025"; transcript_id "TCONS_00021678"; exon_number "1"; gene_name "ncbi_107996282"; oId "CUFF.26994.1"; nearest_ref "XM_017054247.1"; class_code "x"; tss_id "TSS15871";
NW_016019075.1	Cufflinks	exon	1265318	1265462	.	+	.	gene_id "XLOC_013025"; transcript_id "TCONS_00021678"; exon_number "2"; gene_name "ncbi_107996282"; oId "CUFF.26994.1"; nearest_ref "XM_017054247.1"; class_code "x"; tss_id "TSS15871";
NW_016019075.1	Cufflinks	exon	1265588	1265622	.	+	.	gene_id "XLOC_013025"; transcript_id "TCONS_00021678"; exon_number "3"; gene_name "ncbi_107996282"; oId "CUFF.26994.1"; nearest_ref "XM_017054247.1"; class_code "x"; tss_id "TSS15871";
NW_016017456.1	Cufflinks	exon	1749706	1749985	.	-	.	gene_id "XLOC_000892"; transcript_id "TCONS_00001648"; exon_number "1"; gene_name "ncbi_107995668"; oId "CUFF.1582.1"; nearest_ref "XR_001765613.1"; class_code "j"; tss_id "TSS1132";
NW_016017456.1	Cufflinks	exon	1750068	1750170	.	-	.	gene_id "XLOC_000892"; transcript_id "TCONS_00001648"; exon_number "2"; gene_name "ncbi_107995668"; oId "CUFF.1582.1"; nearest_ref "XR_001765613.1"; class_code "j"; tss_id "TSS1132";
NW_016017456.1	Cufflinks	exon	1752442	1752636	.	-	.	gene_id "XLOC_000892"; transcript_id "TCONS_00001648"; exon_number "3"; gene_name "ncbi_107995668"; oId "CUFF.1582.1"; nearest_ref "XR_001765613.1"; class_code "j"; tss_id "TSS1132";
NW_016017456.1	Cufflinks	exon	1755284	1756010	.	-	.	gene_id "XLOC_000892"; transcript_id "TCONS_00001648"; exon_number "4"; gene_name "ncbi_107995668"; oId "CUFF.1582.1"; nearest_ref "XR_001765613.1"; class_code "j"; tss_id "TSS1132";
NW_016019819.1	Cufflinks	exon	412083	412534	.	+	.	gene_id "XLOC_026572"; transcript_id "TCONS_00044639"; exon_number "1"; gene_name "ncbi_108003173"; oId "CUFF.53427.2"; nearest_ref "XM_017065302.1"; class_code "x"; tss_id "TSS32618";
NW_016019819.1	Cufflinks	exon	412622	414226	.	+	.	gene_id "XLOC_026572"; transcript_id "TCONS_00044639"; exon_number "2"; gene_name "ncbi_108003173"; oId "CUFF.53427.2"; nearest_ref "XM_017065302.1"; class_code "x"; tss_id "TSS32618";
NW_016019353.1	Cufflinks	exon	1122825	1123127	.	-	.	gene_id "XLOC_019700"; transcript_id "TCONS_00033004"; exon_number "1"; oId "CUFF.40654.1"; class_code "u"; tss_id "TSS24150";
NW_016019353.1	Cufflinks	exon	1123476	1123657	.	-	.	gene_id "XLOC_019700"; transcript_id "TCONS_00033004"; exon_number "2"; oId "CUFF.40654.1"; class_code "u"; tss_id "TSS24150";
NW_016019108.1	Cufflinks	exon	2471169	2472267	.	+	.	gene_id "XLOC_013809"; transcript_id "TCONS_00023011"; exon_number "1"; oId "CUFF.28555.1"; class_code "u"; tss_id "TSS16860";
NW_016019108.1	Cufflinks	exon	2472332	2474796	.	+	.	gene_id "XLOC_013809"; transcript_id "TCONS_00023011"; exon_number "2"; oId "CUFF.28555.1"; class_code "u"; tss_id "TSS16860";
NW_016019852.1	Cufflinks	exon	321874	322090	.	+	.	gene_id "XLOC_026834"; transcript_id "TCONS_00044976"; exon_number "1"; oId "CUFF.53901.1"; class_code "u"; tss_id "TSS32907";
NW_016019852.1	Cufflinks	exon	323583	323601	.	+	.	gene_id "XLOC_026834"; transcript_id "TCONS_00044976"; exon_number "2"; oId "CUFF.53901.1"; class_code "u"; tss_id "TSS32907";
NW_016017645.1	Cufflinks	exon	505088	505343	.	+	.	gene_id "XLOC_002966"; transcript_id "TCONS_00005480"; exon_number "1"; oId "CUFF.5640.4"; class_code "u"; tss_id "TSS3755";
NW_016017645.1	Cufflinks	exon	548913	549113	.	+	.	gene_id "XLOC_002966"; transcript_id "TCONS_00005480"; exon_number "2"; oId "CUFF.5640.4"; class_code "u"; tss_id "TSS3755";
NW_016017678.1	Cufflinks	exon	200759	202498	.	+	.	gene_id "XLOC_003212"; transcript_id "TCONS_00005759"; exon_number "1"; oId "CUFF.6131.2"; class_code "u"; tss_id "TSS4013";
NW_016017678.1	Cufflinks	exon	202738	202960	.	+	.	gene_id "XLOC_003212"; transcript_id "TCONS_00005759"; exon_number "2"; oId "CUFF.6131.2"; class_code "u"; tss_id "TSS4013";
NW_016017678.1	Cufflinks	exon	203081	203176	.	+	.	gene_id "XLOC_003212"; transcript_id "TCONS_00005759"; exon_number "3"; oId "CUFF.6131.2"; class_code "u"; tss_id "TSS4013";
NW_016017567.1	Cufflinks	exon	3408606	3408679	.	+	.	gene_id "XLOC_002173"; transcript_id "TCONS_00004114"; exon_number "1"; oId "CUFF.4617.2"; class_code "u"; tss_id "TSS2789";
NW_016017567.1	Cufflinks	exon	3408792	3408870	.	+	.	gene_id "XLOC_002173"; transcript_id "TCONS_00004114"; exon_number "2"; oId "CUFF.4617.2"; class_code "u"; tss_id "TSS2789";
NW_016017567.1	Cufflinks	exon	3411586	3412195	.	+	.	gene_id "XLOC_002173"; transcript_id "TCONS_00004114"; exon_number "3"; oId "CUFF.4617.2"; class_code "u"; tss_id "TSS2789";
NW_016017678.1	Cufflinks	exon	1029718	1029733	.	+	.	gene_id "XLOC_003241"; transcript_id "TCONS_00005843"; exon_number "1"; oId "CUFF.6241.1"; class_code "u"; tss_id "TSS4072";
NW_016017678.1	Cufflinks	exon	1029844	1029955	.	+	.	gene_id "XLOC_003241"; transcript_id "TCONS_00005843"; exon_number "2"; oId "CUFF.6241.1"; class_code "u"; tss_id "TSS4072";
NW_016017678.1	Cufflinks	exon	1030115	1030224	.	+	.	gene_id "XLOC_003241"; transcript_id "TCONS_00005843"; exon_number "3"; oId "CUFF.6241.1"; class_code "u"; tss_id "TSS4072";
NW_016017678.1	Cufflinks	exon	1030561	1030889	.	+	.	gene_id "XLOC_003241"; transcript_id "TCONS_00005843"; exon_number "4"; oId "CUFF.6241.1"; class_code "u"; tss_id "TSS4072";
NW_016019863.1	Cufflinks	exon	497581	498208	.	-	.	gene_id "XLOC_026974"; transcript_id "TCONS_00045251"; exon_number "1"; oId "CUFF.54032.2"; class_code "u"; tss_id "TSS33099";
NW_016019863.1	Cufflinks	exon	498577	498670	.	-	.	gene_id "XLOC_026974"; transcript_id "TCONS_00045251"; exon_number "2"; oId "CUFF.54032.2"; class_code "u"; tss_id "TSS33099";
NW_016018107.1	Cufflinks	exon	52	423	.	-	.	gene_id "XLOC_006950"; transcript_id "TCONS_00011729"; exon_number "1"; oId "CUFF.13411.1"; class_code "u"; tss_id "TSS8499";
NW_016018107.1	Cufflinks	exon	517	1342	.	-	.	gene_id "XLOC_006950"; transcript_id "TCONS_00011729"; exon_number "2"; oId "CUFF.13411.1"; class_code "u"; tss_id "TSS8499";
NW_016018678.1	Cufflinks	exon	1459308	1459547	.	+	.	gene_id "XLOC_010945"; transcript_id "TCONS_00018202"; exon_number "1"; gene_name "ncbi_107995305"; oId "CUFF.21637.2"; nearest_ref "XR_001765523.1"; class_code "j"; tss_id "TSS13350";
NW_016018678.1	Cufflinks	exon	1460636	1461855	.	+	.	gene_id "XLOC_010945"; transcript_id "TCONS_00018202"; exon_number "2"; gene_name "ncbi_107995305"; oId "CUFF.21637.2"; nearest_ref "XR_001765523.1"; class_code "j"; tss_id "TSS13350";
NW_016018678.1	Cufflinks	exon	1461952	1464218	.	+	.	gene_id "XLOC_010945"; transcript_id "TCONS_00018202"; exon_number "3"; gene_name "ncbi_107995305"; oId "CUFF.21637.2"; nearest_ref "XR_001765523.1"; class_code "j"; tss_id "TSS13350";
NW_016018333.1	Cufflinks	exon	7690	7769	.	-	.	gene_id "XLOC_008500"; transcript_id "TCONS_00014173"; exon_number "1"; oId "CUFF.16019.1"; class_code "u"; tss_id "TSS10337";
NW_016018333.1	Cufflinks	exon	8215	9015	.	-	.	gene_id "XLOC_008500"; transcript_id "TCONS_00014173"; exon_number "2"; oId "CUFF.16019.1"; class_code "u"; tss_id "TSS10337";
NW_016019086.1	Cufflinks	exon	2852	3365	.	-	.	gene_id "XLOC_013356"; transcript_id "TCONS_00022212"; exon_number "1"; oId "CUFF.27111.1"; class_code "u"; tss_id "TSS16269";
NW_016019086.1	Cufflinks	exon	9291	9565	.	-	.	gene_id "XLOC_013356"; transcript_id "TCONS_00022212"; exon_number "2"; oId "CUFF.27111.1"; class_code "u"; tss_id "TSS16269";
NW_016019663.1	Cufflinks	exon	1268742	1269029	.	-	.	gene_id "XLOC_024141"; transcript_id "TCONS_00040718"; exon_number "1"; oId "CUFF.48848.1"; class_code "u"; tss_id "TSS29711";
NW_016019663.1	Cufflinks	exon	1269292	1270350	.	-	.	gene_id "XLOC_024141"; transcript_id "TCONS_00040718"; exon_number "2"; oId "CUFF.48848.1"; class_code "u"; tss_id "TSS29711";
NW_016018045.1	Cufflinks	exon	132755	133539	.	-	.	gene_id "XLOC_006541"; transcript_id "TCONS_00011160"; exon_number "1"; gene_name "ncbi_107993303"; oId "CUFF.13089.2"; nearest_ref "XR_001765072.1"; class_code "j"; tss_id "TSS8029";
NW_016018045.1	Cufflinks	exon	134909	135095	.	-	.	gene_id "XLOC_006541"; transcript_id "TCONS_00011160"; exon_number "2"; gene_name "ncbi_107993303"; oId "CUFF.13089.2"; nearest_ref "XR_001765072.1"; class_code "j"; tss_id "TSS8029";
NW_016018045.1	Cufflinks	exon	135311	135961	.	-	.	gene_id "XLOC_006541"; transcript_id "TCONS_00011160"; exon_number "3"; gene_name "ncbi_107993303"; oId "CUFF.13089.2"; nearest_ref "XR_001765072.1"; class_code "j"; tss_id "TSS8029";
NW_016018045.1	Cufflinks	exon	136041	136088	.	-	.	gene_id "XLOC_006541"; transcript_id "TCONS_00011160"; exon_number "4"; gene_name "ncbi_107993303"; oId "CUFF.13089.2"; nearest_ref "XR_001765072.1"; class_code "j"; tss_id "TSS8029";
NW_016018045.1	Cufflinks	exon	165492	165579	.	-	.	gene_id "XLOC_006541"; transcript_id "TCONS_00011160"; exon_number "5"; gene_name "ncbi_107993303"; oId "CUFF.13089.2"; nearest_ref "XR_001765072.1"; class_code "j"; tss_id "TSS8029";
NW_016019553.1	Cufflinks	exon	806221	806633	.	-	.	gene_id "XLOC_022871"; transcript_id "TCONS_00038514"; exon_number "1"; gene_name "ncbi_108001438"; oId "CUFF.46786.1"; nearest_ref "XM_017062437.1"; class_code "x"; tss_id "TSS28141";
NW_016019553.1	Cufflinks	exon	806712	807747	.	-	.	gene_id "XLOC_022871"; transcript_id "TCONS_00038514"; exon_number "2"; gene_name "ncbi_108001438"; oId "CUFF.46786.1"; nearest_ref "XM_017062437.1"; class_code "x"; tss_id "TSS28141";
NW_016018765.1	Cufflinks	exon	44	947	.	+	.	gene_id "XLOC_011269"; transcript_id "TCONS_00018781"; exon_number "1"; gene_name "ncbi_107995466"; oId "CUFF.22552.1"; nearest_ref "XR_001765555.1"; class_code "j"; tss_id "TSS13765";
NW_016018765.1	Cufflinks	exon	1033	1389	.	+	.	gene_id "XLOC_011269"; transcript_id "TCONS_00018781"; exon_number "2"; gene_name "ncbi_107995466"; oId "CUFF.22552.1"; nearest_ref "XR_001765555.1"; class_code "j"; tss_id "TSS13765";
NW_016018067.1	Cufflinks	exon	194394	194488	.	-	.	gene_id "XLOC_006662"; transcript_id "TCONS_00011341"; exon_number "1"; gene_name "ncbi_107993339"; oId "CUFF.13090.1"; nearest_ref "XR_001765080.1"; class_code "x"; tss_id "TSS8172";
NW_016018067.1	Cufflinks	exon	194602	194796	.	-	.	gene_id "XLOC_006662"; transcript_id "TCONS_00011341"; exon_number "2"; gene_name "ncbi_107993339"; oId "CUFF.13090.1"; nearest_ref "XR_001765080.1"; class_code "x"; tss_id "TSS8172";
NW_016019841.1	Cufflinks	exon	61990	62011	.	-	.	gene_id "XLOC_026683"; transcript_id "TCONS_00044810"; exon_number "1"; oId "CUFF.53623.1"; class_code "u"; tss_id "TSS32751";
NW_016019841.1	Cufflinks	exon	134349	134641	.	-	.	gene_id "XLOC_026683"; transcript_id "TCONS_00044810"; exon_number "2"; oId "CUFF.53623.1"; class_code "u"; tss_id "TSS32751";
NW_016019186.1	Cufflinks	exon	456889	457149	.	-	.	gene_id "XLOC_016012"; transcript_id "TCONS_00026658"; exon_number "1"; oId "CUFF.32533.1"; class_code "u"; tss_id "TSS19527";
NW_016019186.1	Cufflinks	exon	457376	457403	.	-	.	gene_id "XLOC_016012"; transcript_id "TCONS_00026658"; exon_number "2"; oId "CUFF.32533.1"; class_code "u"; tss_id "TSS19527";
NW_016019331.1	Cufflinks	exon	1034976	1035435	.	+	.	gene_id "XLOC_019393"; transcript_id "TCONS_00032374"; exon_number "1"; oId "CUFF.40136.1"; class_code "u"; tss_id "TSS23740";
NW_016019331.1	Cufflinks	exon	1035642	1035772	.	+	.	gene_id "XLOC_019393"; transcript_id "TCONS_00032374"; exon_number "2"; oId "CUFF.40136.1"; class_code "u"; tss_id "TSS23740";
NW_016019108.1	Cufflinks	exon	3550104	3550628	.	+	.	gene_id "XLOC_013818"; transcript_id "TCONS_00023028"; exon_number "1"; gene_name "ncbi_107996810"; oId "CUFF.28784.1"; nearest_ref "XM_017055059.1"; class_code "o"; tss_id "TSS16872";
NW_016019108.1	Cufflinks	exon	3557837	3557921	.	+	.	gene_id "XLOC_013818"; transcript_id "TCONS_00023028"; exon_number "2"; gene_name "ncbi_107996810"; oId "CUFF.28784.1"; nearest_ref "XM_017055059.1"; class_code "o"; tss_id "TSS16872";
NW_016019108.1	Cufflinks	exon	3614811	3614916	.	+	.	gene_id "XLOC_013818"; transcript_id "TCONS_00023028"; exon_number "3"; gene_name "ncbi_107996810"; oId "CUFF.28784.1"; nearest_ref "XM_017055059.1"; class_code "o"; tss_id "TSS16872";
NW_016019275.1	Cufflinks	exon	214539	215548	.	+	.	gene_id "XLOC_017886"; transcript_id "TCONS_00029817"; exon_number "1"; oId "CUFF.37334.3"; class_code "u"; tss_id "TSS21845";
NW_016019275.1	Cufflinks	exon	216636	216863	.	+	.	gene_id "XLOC_017886"; transcript_id "TCONS_00029817"; exon_number "2"; oId "CUFF.37334.3"; class_code "u"; tss_id "TSS21845";
NW_016019275.1	Cufflinks	exon	216934	217093	.	+	.	gene_id "XLOC_017886"; transcript_id "TCONS_00029817"; exon_number "3"; oId "CUFF.37334.3"; class_code "u"; tss_id "TSS21845";
NW_016019808.1	Cufflinks	exon	514785	515402	.	-	.	gene_id "XLOC_026502"; transcript_id "TCONS_00044561"; exon_number "1"; gene_name "ncbi_108003127"; oId "CUFF.53383.1"; nearest_ref "XR_001766968.1"; class_code "x"; tss_id "TSS32542";
NW_016019808.1	Cufflinks	exon	515529	516398	.	-	.	gene_id "XLOC_026502"; transcript_id "TCONS_00044561"; exon_number "2"; gene_name "ncbi_108003127"; oId "CUFF.53383.1"; nearest_ref "XR_001766968.1"; class_code "x"; tss_id "TSS32542";
NW_016017567.1	Cufflinks	exon	646081	646529	.	-	.	gene_id "XLOC_002198"; transcript_id "TCONS_00004195"; exon_number "1"; oId "CUFF.4141.4"; class_code "u"; tss_id "TSS2829";
NW_016017567.1	Cufflinks	exon	648376	648701	.	-	.	gene_id "XLOC_002198"; transcript_id "TCONS_00004195"; exon_number "2"; oId "CUFF.4141.4"; class_code "u"; tss_id "TSS2829";
NW_016017567.1	Cufflinks	exon	648797	648906	.	-	.	gene_id "XLOC_002198"; transcript_id "TCONS_00004195"; exon_number "3"; oId "CUFF.4141.4"; class_code "u"; tss_id "TSS2829";
NW_016017567.1	Cufflinks	exon	648968	649113	.	-	.	gene_id "XLOC_002198"; transcript_id "TCONS_00004195"; exon_number "4"; oId "CUFF.4141.4"; class_code "u"; tss_id "TSS2829";
NW_016017567.1	Cufflinks	exon	649383	649601	.	-	.	gene_id "XLOC_002198"; transcript_id "TCONS_00004195"; exon_number "5"; oId "CUFF.4141.4"; class_code "u"; tss_id "TSS2829";
NW_016018690.1	Cufflinks	exon	22989	23617	.	+	.	gene_id "XLOC_011089"; transcript_id "TCONS_00018513"; exon_number "1"; gene_name "ncbi_107995404"; oId "CUFF.22231.1"; nearest_ref "XR_001765545.1"; class_code "x"; tss_id "TSS13555";
NW_016018690.1	Cufflinks	exon	25399	25443	.	+	.	gene_id "XLOC_011089"; transcript_id "TCONS_00018513"; exon_number "2"; gene_name "ncbi_107995404"; oId "CUFF.22231.1"; nearest_ref "XR_001765545.1"; class_code "x"; tss_id "TSS13555";
NW_016018690.1	Cufflinks	exon	29250	29335	.	+	.	gene_id "XLOC_011089"; transcript_id "TCONS_00018513"; exon_number "3"; gene_name "ncbi_107995404"; oId "CUFF.22231.1"; nearest_ref "XR_001765545.1"; class_code "x"; tss_id "TSS13555";
NW_016018690.1	Cufflinks	exon	44060	44833	.	+	.	gene_id "XLOC_011089"; transcript_id "TCONS_00018513"; exon_number "4"; gene_name "ncbi_107995404"; oId "CUFF.22231.1"; nearest_ref "XR_001765545.1"; class_code "x"; tss_id "TSS13555";
NW_016019164.1	Cufflinks	exon	1494248	1494804	.	+	.	gene_id "XLOC_015630"; transcript_id "TCONS_00025929"; exon_number "1"; oId "CUFF.32054.1"; class_code "u"; tss_id "TSS19037";
NW_016019164.1	Cufflinks	exon	1498142	1498640	.	+	.	gene_id "XLOC_015630"; transcript_id "TCONS_00025929"; exon_number "2"; oId "CUFF.32054.1"; class_code "u"; tss_id "TSS19037";
NW_016019353.1	Cufflinks	exon	528898	529006	.	+	.	gene_id "XLOC_019624"; transcript_id "TCONS_00032813"; exon_number "1"; gene_name "ncbi_107999656"; oId "CUFF.41598.6"; nearest_ref "XR_001766386.1"; class_code "j"; tss_id "TSS24044";
NW_016019353.1	Cufflinks	exon	529240	529390	.	+	.	gene_id "XLOC_019624"; transcript_id "TCONS_00032813"; exon_number "2"; gene_name "ncbi_107999656"; oId "CUFF.41598.6"; nearest_ref "XR_001766386.1"; class_code "j"; tss_id "TSS24044";
NW_016019353.1	Cufflinks	exon	530457	530679	.	+	.	gene_id "XLOC_019624"; transcript_id "TCONS_00032813"; exon_number "3"; gene_name "ncbi_107999656"; oId "CUFF.41598.6"; nearest_ref "XR_001766386.1"; class_code "j"; tss_id "TSS24044";
NW_016019353.1	Cufflinks	exon	530950	531159	.	+	.	gene_id "XLOC_019624"; transcript_id "TCONS_00032813"; exon_number "4"; gene_name "ncbi_107999656"; oId "CUFF.41598.6"; nearest_ref "XR_001766386.1"; class_code "j"; tss_id "TSS24044";
NW_016019353.1	Cufflinks	exon	531281	532206	.	+	.	gene_id "XLOC_019624"; transcript_id "TCONS_00032813"; exon_number "5"; gene_name "ncbi_107999656"; oId "CUFF.41598.6"; nearest_ref "XR_001766386.1"; class_code "j"; tss_id "TSS24044";
NW_016019741.1	Cufflinks	exon	681278	681802	.	-	.	gene_id "XLOC_025267"; transcript_id "TCONS_00042507"; exon_number "1"; gene_name "ncbi_108002551"; oId "CUFF.51244.1"; nearest_ref "XR_001766883.1"; class_code "j"; tss_id "TSS31077";
NW_016019741.1	Cufflinks	exon	681894	682208	.	-	.	gene_id "XLOC_025267"; transcript_id "TCONS_00042507"; exon_number "2"; gene_name "ncbi_108002551"; oId "CUFF.51244.1"; nearest_ref "XR_001766883.1"; class_code "j"; tss_id "TSS31077";
NW_016019741.1	Cufflinks	exon	682517	682786	.	-	.	gene_id "XLOC_025267"; transcript_id "TCONS_00042507"; exon_number "3"; gene_name "ncbi_108002551"; oId "CUFF.51244.1"; nearest_ref "XR_001766883.1"; class_code "j"; tss_id "TSS31077";
NW_016019741.1	Cufflinks	exon	683133	683230	.	-	.	gene_id "XLOC_025267"; transcript_id "TCONS_00042507"; exon_number "4"; gene_name "ncbi_108002551"; oId "CUFF.51244.1"; nearest_ref "XR_001766883.1"; class_code "j"; tss_id "TSS31077";
NW_016019741.1	Cufflinks	exon	684159	684296	.	-	.	gene_id "XLOC_025267"; transcript_id "TCONS_00042507"; exon_number "5"; gene_name "ncbi_108002551"; oId "CUFF.51244.1"; nearest_ref "XR_001766883.1"; class_code "j"; tss_id "TSS31077";
NW_016018233.1	Cufflinks	exon	547440	548360	.	+	.	gene_id "XLOC_007710"; transcript_id "TCONS_00012887"; exon_number "1"; gene_name "ncbi_107993780"; oId "CUFF.14927.4"; nearest_ref "XR_001765180.1"; class_code "j"; tss_id "TSS9395";
NW_016018233.1	Cufflinks	exon	548690	549806	.	+	.	gene_id "XLOC_007710"; transcript_id "TCONS_00012887"; exon_number "2"; gene_name "ncbi_107993780"; oId "CUFF.14927.4"; nearest_ref "XR_001765180.1"; class_code "j"; tss_id "TSS9395";
NW_016018233.1	Cufflinks	exon	550199	550646	.	+	.	gene_id "XLOC_007710"; transcript_id "TCONS_00012887"; exon_number "3"; gene_name "ncbi_107993780"; oId "CUFF.14927.4"; nearest_ref "XR_001765180.1"; class_code "j"; tss_id "TSS9395";
NW_016019663.1	Cufflinks	exon	345684	345845	.	+	.	gene_id "XLOC_024015"; transcript_id "TCONS_00040365"; exon_number "1"; oId "CUFF.48643.2"; class_code "u"; tss_id "TSS29510";
NW_016019663.1	Cufflinks	exon	345925	346006	.	+	.	gene_id "XLOC_024015"; transcript_id "TCONS_00040365"; exon_number "2"; oId "CUFF.48643.2"; class_code "u"; tss_id "TSS29510";
NW_016017455.1	Cufflinks	exon	2026353	2026566	.	-	.	gene_id "XLOC_000235"; transcript_id "TCONS_00000570"; exon_number "1"; oId "CUFF.610.1"; class_code "u"; tss_id "TSS340";
NW_016017455.1	Cufflinks	exon	2026750	2026830	.	-	.	gene_id "XLOC_000235"; transcript_id "TCONS_00000570"; exon_number "2"; oId "CUFF.610.1"; class_code "u"; tss_id "TSS340";
NW_016019586.1	Cufflinks	exon	17261	25660	.	-	.	gene_id "XLOC_023176"; transcript_id "TCONS_00038886"; exon_number "1"; oId "CUFF.47317.1"; class_code "u"; tss_id "TSS28472";
NW_016019586.1	Cufflinks	exon	26231	26484	.	-	.	gene_id "XLOC_023176"; transcript_id "TCONS_00038886"; exon_number "2"; oId "CUFF.47317.1"; class_code "u"; tss_id "TSS28472";
NW_016019108.1	Cufflinks	exon	966455	966532	.	+	.	gene_id "XLOC_013751"; transcript_id "TCONS_00022871"; exon_number "1"; oId "CUFF.28244.2"; class_code "u"; tss_id "TSS16779";
NW_016019108.1	Cufflinks	exon	991700	994904	.	+	.	gene_id "XLOC_013751"; transcript_id "TCONS_00022871"; exon_number "2"; oId "CUFF.28244.2"; class_code "u"; tss_id "TSS16779";
NW_016017900.1	Cufflinks	exon	969095	969804	.	-	.	gene_id "XLOC_005332"; transcript_id "TCONS_00009291"; exon_number "1"; gene_name "ncbi_107992774"; oId "CUFF.10017.2"; nearest_ref "XM_017048834.1"; class_code "j"; tss_id "TSS6597";
NW_016017900.1	Cufflinks	exon	970189	970275	.	-	.	gene_id "XLOC_005332"; transcript_id "TCONS_00009291"; exon_number "2"; gene_name "ncbi_107992774"; oId "CUFF.10017.2"; nearest_ref "XM_017048834.1"; class_code "j"; tss_id "TSS6597";
NW_016017900.1	Cufflinks	exon	971067	971505	.	-	.	gene_id "XLOC_005332"; transcript_id "TCONS_00009291"; exon_number "3"; gene_name "ncbi_107992774"; oId "CUFF.10017.2"; nearest_ref "XM_017048834.1"; class_code "j"; tss_id "TSS6597";
NW_016017612.1	Cufflinks	exon	467669	467892	.	+	.	gene_id "XLOC_002677"; transcript_id "TCONS_00005006"; exon_number "1"; oId "CUFF.5178.1"; class_code "u"; tss_id "TSS3407";
NW_016017612.1	Cufflinks	exon	467979	468552	.	+	.	gene_id "XLOC_002677"; transcript_id "TCONS_00005006"; exon_number "2"; oId "CUFF.5178.1"; class_code "u"; tss_id "TSS3407";
NW_016019208.1	Cufflinks	exon	594740	594993	.	-	.	gene_id "XLOC_016461"; transcript_id "TCONS_00027482"; exon_number "1"; oId "CUFF.33232.1"; class_code "u"; tss_id "TSS20110";
NW_016019208.1	Cufflinks	exon	595240	595330	.	-	.	gene_id "XLOC_016461"; transcript_id "TCONS_00027482"; exon_number "2"; oId "CUFF.33232.1"; class_code "u"; tss_id "TSS20110";
NW_016019208.1	Cufflinks	exon	595645	595801	.	-	.	gene_id "XLOC_016461"; transcript_id "TCONS_00027482"; exon_number "3"; oId "CUFF.33232.1"; class_code "u"; tss_id "TSS20110";
NW_016019208.1	Cufflinks	exon	596000	596413	.	-	.	gene_id "XLOC_016461"; transcript_id "TCONS_00027482"; exon_number "4"; oId "CUFF.33232.1"; class_code "u"; tss_id "TSS20110";
NW_016019219.1	Cufflinks	exon	3272894	3273757	.	-	.	gene_id "XLOC_016811"; transcript_id "TCONS_00028166"; exon_number "1"; gene_name "ncbi_107998260"; oId "CUFF.34368.4"; nearest_ref "XR_001766152.1"; class_code "j"; tss_id "TSS20568";
NW_016019219.1	Cufflinks	exon	3273862	3273981	.	-	.	gene_id "XLOC_016811"; transcript_id "TCONS_00028166"; exon_number "2"; gene_name "ncbi_107998260"; oId "CUFF.34368.4"; nearest_ref "XR_001766152.1"; class_code "j"; tss_id "TSS20568";
NW_016019219.1	Cufflinks	exon	3275649	3275816	.	-	.	gene_id "XLOC_016811"; transcript_id "TCONS_00028166"; exon_number "3"; gene_name "ncbi_107998260"; oId "CUFF.34368.4"; nearest_ref "XR_001766152.1"; class_code "j"; tss_id "TSS20568";
NW_016019219.1	Cufflinks	exon	3275877	3276079	.	-	.	gene_id "XLOC_016811"; transcript_id "TCONS_00028166"; exon_number "4"; gene_name "ncbi_107998260"; oId "CUFF.34368.4"; nearest_ref "XR_001766152.1"; class_code "j"; tss_id "TSS20568";
NW_016017455.1	Cufflinks	exon	3342958	3343071	.	-	.	gene_id "XLOC_000290"; transcript_id "TCONS_00000695"; exon_number "1"; gene_name "ncbi_108003935"; oId "CUFF.945.1"; nearest_ref "XM_017066533.1"; class_code "x"; tss_id "TSS414";
NW_016017455.1	Cufflinks	exon	3343336	3344453	.	-	.	gene_id "XLOC_000290"; transcript_id "TCONS_00000695"; exon_number "2"; gene_name "ncbi_108003935"; oId "CUFF.945.1"; nearest_ref "XM_017066533.1"; class_code "x"; tss_id "TSS414";
NW_016018566.1	Cufflinks	exon	2085155	2086531	.	-	.	gene_id "XLOC_010027"; transcript_id "TCONS_00016719"; exon_number "1"; gene_name "ncbi_107994735"; oId "CUFF.19636.4"; nearest_ref "XR_001765370.1"; class_code "j"; tss_id "TSS12216";
NW_016018566.1	Cufflinks	exon	2087496	2088023	.	-	.	gene_id "XLOC_010027"; transcript_id "TCONS_00016719"; exon_number "2"; gene_name "ncbi_107994735"; oId "CUFF.19636.4"; nearest_ref "XR_001765370.1"; class_code "j"; tss_id "TSS12216";
NW_016018566.1	Cufflinks	exon	2088403	2088510	.	-	.	gene_id "XLOC_010027"; transcript_id "TCONS_00016719"; exon_number "3"; gene_name "ncbi_107994735"; oId "CUFF.19636.4"; nearest_ref "XR_001765370.1"; class_code "j"; tss_id "TSS12216";
NW_016018566.1	Cufflinks	exon	2088678	2089102	.	-	.	gene_id "XLOC_010027"; transcript_id "TCONS_00016719"; exon_number "4"; gene_name "ncbi_107994735"; oId "CUFF.19636.4"; nearest_ref "XR_001765370.1"; class_code "j"; tss_id "TSS12216";
NW_016018566.1	Cufflinks	exon	2092056	2092136	.	-	.	gene_id "XLOC_010027"; transcript_id "TCONS_00016719"; exon_number "5"; gene_name "ncbi_107994735"; oId "CUFF.19636.4"; nearest_ref "XR_001765370.1"; class_code "j"; tss_id "TSS12216";
NW_016018234.1	Cufflinks	exon	208518	208585	.	+	.	gene_id "XLOC_008117"; transcript_id "TCONS_00013483"; exon_number "1"; oId "CUFF.15489.1"; class_code "u"; tss_id "TSS9859";
NW_016018234.1	Cufflinks	exon	208650	208994	.	+	.	gene_id "XLOC_008117"; transcript_id "TCONS_00013483"; exon_number "2"; oId "CUFF.15489.1"; class_code "u"; tss_id "TSS9859";
NW_016018233.1	Cufflinks	exon	547440	548360	.	+	.	gene_id "XLOC_007710"; transcript_id "TCONS_00012888"; exon_number "1"; gene_name "ncbi_107993780"; oId "CUFF.14927.5"; nearest_ref "XR_001765180.1"; class_code "j"; tss_id "TSS9395";
NW_016018233.1	Cufflinks	exon	548600	548962	.	+	.	gene_id "XLOC_007710"; transcript_id "TCONS_00012888"; exon_number "2"; gene_name "ncbi_107993780"; oId "CUFF.14927.5"; nearest_ref "XR_001765180.1"; class_code "j"; tss_id "TSS9395";
NW_016018233.1	Cufflinks	exon	549542	550646	.	+	.	gene_id "XLOC_007710"; transcript_id "TCONS_00012888"; exon_number "3"; gene_name "ncbi_107993780"; oId "CUFF.14927.5"; nearest_ref "XR_001765180.1"; class_code "j"; tss_id "TSS9395";
NW_016017522.1	Cufflinks	exon	2126	2153	.	+	.	gene_id "XLOC_001751"; transcript_id "TCONS_00003248"; exon_number "1"; gene_name "ncbi_108001336"; oId "CUFF.3205.3"; nearest_ref "XM_017062286.1"; class_code "j"; tss_id "TSS2218";
NW_016017522.1	Cufflinks	exon	2406	2579	.	+	.	gene_id "XLOC_001751"; transcript_id "TCONS_00003248"; exon_number "2"; gene_name "ncbi_108001336"; oId "CUFF.3205.3"; nearest_ref "XM_017062286.1"; class_code "j"; tss_id "TSS2218";
NW_016017522.1	Cufflinks	exon	2778	3320	.	+	.	gene_id "XLOC_001751"; transcript_id "TCONS_00003248"; exon_number "3"; gene_name "ncbi_108001336"; oId "CUFF.3205.3"; nearest_ref "XM_017062286.1"; class_code "j"; tss_id "TSS2218";
NW_016017522.1	Cufflinks	exon	3390	3502	.	+	.	gene_id "XLOC_001751"; transcript_id "TCONS_00003248"; exon_number "4"; gene_name "ncbi_108001336"; oId "CUFF.3205.3"; nearest_ref "XM_017062286.1"; class_code "j"; tss_id "TSS2218";
NW_016017522.1	Cufflinks	exon	3773	3972	.	+	.	gene_id "XLOC_001751"; transcript_id "TCONS_00003248"; exon_number "5"; gene_name "ncbi_108001336"; oId "CUFF.3205.3"; nearest_ref "XM_017062286.1"; class_code "j"; tss_id "TSS2218";
NW_016017522.1	Cufflinks	exon	4208	4593	.	+	.	gene_id "XLOC_001751"; transcript_id "TCONS_00003248"; exon_number "6"; gene_name "ncbi_108001336"; oId "CUFF.3205.3"; nearest_ref "XM_017062286.1"; class_code "j"; tss_id "TSS2218";
NW_016017567.1	Cufflinks	exon	1006337	1008134	.	+	.	gene_id "XLOC_002105"; transcript_id "TCONS_00003938"; exon_number "1"; gene_name "ncbi_108003575"; oId "CUFF.4085.3"; nearest_ref "XR_001767080.1"; class_code "j"; tss_id "TSS2683";
NW_016017567.1	Cufflinks	exon	1008475	1009431	.	+	.	gene_id "XLOC_002105"; transcript_id "TCONS_00003938"; exon_number "2"; gene_name "ncbi_108003575"; oId "CUFF.4085.3"; nearest_ref "XR_001767080.1"; class_code "j"; tss_id "TSS2683";
NW_016019863.1	Cufflinks	exon	5602	5727	.	+	.	gene_id "XLOC_026912"; transcript_id "TCONS_00045114"; exon_number "1"; gene_name "ncbi_108003339"; oId "CUFF.53993.3"; nearest_ref "XR_001767042.1"; class_code "j"; tss_id "TSS33009";
NW_016019863.1	Cufflinks	exon	6867	7414	.	+	.	gene_id "XLOC_026912"; transcript_id "TCONS_00045114"; exon_number "2"; gene_name "ncbi_108003339"; oId "CUFF.53993.3"; nearest_ref "XR_001767042.1"; class_code "j"; tss_id "TSS33009";
NW_016019863.1	Cufflinks	exon	7737	8012	.	+	.	gene_id "XLOC_026912"; transcript_id "TCONS_00045114"; exon_number "3"; gene_name "ncbi_108003339"; oId "CUFF.53993.3"; nearest_ref "XR_001767042.1"; class_code "j"; tss_id "TSS33009";
NW_016019863.1	Cufflinks	exon	8187	8536	.	+	.	gene_id "XLOC_026912"; transcript_id "TCONS_00045114"; exon_number "4"; gene_name "ncbi_108003339"; oId "CUFF.53993.3"; nearest_ref "XR_001767042.1"; class_code "j"; tss_id "TSS33009";
NW_016019863.1	Cufflinks	exon	8744	8823	.	+	.	gene_id "XLOC_026912"; transcript_id "TCONS_00045114"; exon_number "5"; gene_name "ncbi_108003339"; oId "CUFF.53993.3"; nearest_ref "XR_001767042.1"; class_code "j"; tss_id "TSS33009";
NW_016019863.1	Cufflinks	exon	8934	9256	.	+	.	gene_id "XLOC_026912"; transcript_id "TCONS_00045114"; exon_number "6"; gene_name "ncbi_108003339"; oId "CUFF.53993.3"; nearest_ref "XR_001767042.1"; class_code "j"; tss_id "TSS33009";
NW_016019863.1	Cufflinks	exon	9358	9657	.	+	.	gene_id "XLOC_026912"; transcript_id "TCONS_00045114"; exon_number "7"; gene_name "ncbi_108003339"; oId "CUFF.53993.3"; nearest_ref "XR_001767042.1"; class_code "j"; tss_id "TSS33009";
NW_016019863.1	Cufflinks	exon	9718	9842	.	+	.	gene_id "XLOC_026912"; transcript_id "TCONS_00045114"; exon_number "8"; gene_name "ncbi_108003339"; oId "CUFF.53993.3"; nearest_ref "XR_001767042.1"; class_code "j"; tss_id "TSS33009";
NW_016019863.1	Cufflinks	exon	9914	10105	.	+	.	gene_id "XLOC_026912"; transcript_id "TCONS_00045114"; exon_number "9"; gene_name "ncbi_108003339"; oId "CUFF.53993.3"; nearest_ref "XR_001767042.1"; class_code "j"; tss_id "TSS33009";
NW_016019863.1	Cufflinks	exon	10234	11431	.	+	.	gene_id "XLOC_026912"; transcript_id "TCONS_00045114"; exon_number "10"; gene_name "ncbi_108003339"; oId "CUFF.53993.3"; nearest_ref "XR_001767042.1"; class_code "j"; tss_id "TSS33009";
NW_016019108.1	Cufflinks	exon	1137274	1137361	.	+	.	gene_id "XLOC_013759"; transcript_id "TCONS_00022890"; exon_number "1"; gene_name "ncbi_107996732"; oId "CUFF.28260.5"; nearest_ref "XR_001765862.1"; class_code "j"; tss_id "TSS16791";
NW_016019108.1	Cufflinks	exon	1137894	1137968	.	+	.	gene_id "XLOC_013759"; transcript_id "TCONS_00022890"; exon_number "2"; gene_name "ncbi_107996732"; oId "CUFF.28260.5"; nearest_ref "XR_001765862.1"; class_code "j"; tss_id "TSS16791";
NW_016019108.1	Cufflinks	exon	1138034	1138156	.	+	.	gene_id "XLOC_013759"; transcript_id "TCONS_00022890"; exon_number "3"; gene_name "ncbi_107996732"; oId "CUFF.28260.5"; nearest_ref "XR_001765862.1"; class_code "j"; tss_id "TSS16791";
NW_016019108.1	Cufflinks	exon	1138220	1140088	.	+	.	gene_id "XLOC_013759"; transcript_id "TCONS_00022890"; exon_number "4"; gene_name "ncbi_107996732"; oId "CUFF.28260.5"; nearest_ref "XR_001765862.1"; class_code "j"; tss_id "TSS16791";
NW_016019219.1	Cufflinks	exon	4667772	4670827	.	-	.	gene_id "XLOC_016836"; transcript_id "TCONS_00028248"; exon_number "1"; oId "CUFF.35170.2"; class_code "u"; tss_id "TSS20608";
NW_016019219.1	Cufflinks	exon	4670914	4671328	.	-	.	gene_id "XLOC_016836"; transcript_id "TCONS_00028248"; exon_number "2"; oId "CUFF.35170.2"; class_code "u"; tss_id "TSS20608";
NW_016019342.1	Cufflinks	exon	783435	784067	.	-	.	gene_id "XLOC_019566"; transcript_id "TCONS_00032684"; exon_number "1"; gene_name "ncbi_107999587"; oId "CUFF.40376.2"; nearest_ref "XR_001766373.1"; class_code "j"; tss_id "TSS23965";
NW_016019342.1	Cufflinks	exon	784183	784450	.	-	.	gene_id "XLOC_019566"; transcript_id "TCONS_00032684"; exon_number "2"; gene_name "ncbi_107999587"; oId "CUFF.40376.2"; nearest_ref "XR_001766373.1"; class_code "j"; tss_id "TSS23965";
NW_016019286.1	Cufflinks	exon	120148	120935	.	-	.	gene_id "XLOC_018154"; transcript_id "TCONS_00030273"; exon_number "1"; oId "CUFF.37757.1"; class_code "u"; tss_id "TSS22194";
NW_016019286.1	Cufflinks	exon	128696	128826	.	-	.	gene_id "XLOC_018154"; transcript_id "TCONS_00030273"; exon_number "2"; oId "CUFF.37757.1"; class_code "u"; tss_id "TSS22194";
NW_016017723.1	Cufflinks	exon	299434	299613	.	-	.	gene_id "XLOC_003919"; transcript_id "TCONS_00006851"; exon_number "1"; gene_name "ncbi_108004214"; oId "CUFF.7237.1"; nearest_ref "XM_017066960.1"; class_code "x"; tss_id "TSS4880";
NW_016017723.1	Cufflinks	exon	311459	311846	.	-	.	gene_id "XLOC_003919"; transcript_id "TCONS_00006851"; exon_number "2"; gene_name "ncbi_108004214"; oId "CUFF.7237.1"; nearest_ref "XM_017066960.1"; class_code "x"; tss_id "TSS4880";
NW_016017723.1	Cufflinks	exon	311925	312039	.	-	.	gene_id "XLOC_003919"; transcript_id "TCONS_00006851"; exon_number "3"; gene_name "ncbi_108004214"; oId "CUFF.7237.1"; nearest_ref "XM_017066960.1"; class_code "x"; tss_id "TSS4880";
NW_016017723.1	Cufflinks	exon	333941	334352	.	-	.	gene_id "XLOC_003919"; transcript_id "TCONS_00006851"; exon_number "4"; gene_name "ncbi_108004214"; oId "CUFF.7237.1"; nearest_ref "XM_017066960.1"; class_code "x"; tss_id "TSS4880";
NW_016017723.1	Cufflinks	exon	334617	334847	.	-	.	gene_id "XLOC_003919"; transcript_id "TCONS_00006851"; exon_number "5"; gene_name "ncbi_108004214"; oId "CUFF.7237.1"; nearest_ref "XM_017066960.1"; class_code "x"; tss_id "TSS4880";
NW_016017723.1	Cufflinks	exon	429887	430178	.	-	.	gene_id "XLOC_003919"; transcript_id "TCONS_00006851"; exon_number "6"; gene_name "ncbi_108004214"; oId "CUFF.7237.1"; nearest_ref "XM_017066960.1"; class_code "x"; tss_id "TSS4880";
NW_016017836.1	Cufflinks	exon	679	738	.	-	.	gene_id "XLOC_004914"; transcript_id "TCONS_00008457"; exon_number "1"; oId "CUFF.9332.1"; class_code "u"; tss_id "TSS6058";
NW_016017836.1	Cufflinks	exon	818	1368	.	-	.	gene_id "XLOC_004914"; transcript_id "TCONS_00008457"; exon_number "2"; oId "CUFF.9332.1"; class_code "u"; tss_id "TSS6058";
NW_016019419.1	Cufflinks	exon	242047	242177	.	+	.	gene_id "XLOC_020526"; transcript_id "TCONS_00034286"; exon_number "1"; gene_name "ncbi_108000120"; oId "CUFF.42131.2"; nearest_ref "XR_001766459.1"; class_code "j"; tss_id "TSS25133";
NW_016019419.1	Cufflinks	exon	276373	276900	.	+	.	gene_id "XLOC_020526"; transcript_id "TCONS_00034286"; exon_number "2"; gene_name "ncbi_108000120"; oId "CUFF.42131.2"; nearest_ref "XR_001766459.1"; class_code "j"; tss_id "TSS25133";
NW_016019664.1	Cufflinks	exon	745633	746663	.	+	.	gene_id "XLOC_024509"; transcript_id "TCONS_00041257"; exon_number "1"; gene_name "ncbi_108002218"; oId "CUFF.49842.1"; nearest_ref "XM_017063755.1"; class_code "x"; tss_id "TSS30133";
NW_016019664.1	Cufflinks	exon	746885	746959	.	+	.	gene_id "XLOC_024509"; transcript_id "TCONS_00041257"; exon_number "2"; gene_name "ncbi_108002218"; oId "CUFF.49842.1"; nearest_ref "XM_017063755.1"; class_code "x"; tss_id "TSS30133";
NW_016019664.1	Cufflinks	exon	806638	807581	.	+	.	gene_id "XLOC_024509"; transcript_id "TCONS_00041257"; exon_number "3"; gene_name "ncbi_108002218"; oId "CUFF.49842.1"; nearest_ref "XM_017063755.1"; class_code "x"; tss_id "TSS30133";
NW_016018566.1	Cufflinks	exon	4773465	4774087	.	-	.	gene_id "XLOC_010162"; transcript_id "TCONS_00017027"; exon_number "1"; gene_name "ncbi_107994904"; oId "CUFF.20221.1"; nearest_ref "XR_001765428.1"; class_code "j"; tss_id "TSS12420";
NW_016018566.1	Cufflinks	exon	4774585	4774842	.	-	.	gene_id "XLOC_010162"; transcript_id "TCONS_00017027"; exon_number "2"; gene_name "ncbi_107994904"; oId "CUFF.20221.1"; nearest_ref "XR_001765428.1"; class_code "j"; tss_id "TSS12420";
NW_016018566.1	Cufflinks	exon	4774979	4775541	.	-	.	gene_id "XLOC_010162"; transcript_id "TCONS_00017027"; exon_number "3"; gene_name "ncbi_107994904"; oId "CUFF.20221.1"; nearest_ref "XR_001765428.1"; class_code "j"; tss_id "TSS12420";
NW_016018566.1	Cufflinks	exon	4776464	4776687	.	-	.	gene_id "XLOC_010162"; transcript_id "TCONS_00017027"; exon_number "4"; gene_name "ncbi_107994904"; oId "CUFF.20221.1"; nearest_ref "XR_001765428.1"; class_code "j"; tss_id "TSS12420";
NW_016018967.1	Cufflinks	exon	36749	37013	.	+	.	gene_id "XLOC_011987"; transcript_id "TCONS_00019866"; exon_number "1"; gene_name "ncbi_107995728"; oId "CUFF.24782.6"; nearest_ref "XR_001765625.1"; class_code "j"; tss_id "TSS14593";
NW_016018967.1	Cufflinks	exon	38115	38306	.	+	.	gene_id "XLOC_011987"; transcript_id "TCONS_00019866"; exon_number "2"; gene_name "ncbi_107995728"; oId "CUFF.24782.6"; nearest_ref "XR_001765625.1"; class_code "j"; tss_id "TSS14593";
NW_016018967.1	Cufflinks	exon	39123	39219	.	+	.	gene_id "XLOC_011987"; transcript_id "TCONS_00019866"; exon_number "3"; gene_name "ncbi_107995728"; oId "CUFF.24782.6"; nearest_ref "XR_001765625.1"; class_code "j"; tss_id "TSS14593";
NW_016018967.1	Cufflinks	exon	39810	40657	.	+	.	gene_id "XLOC_011987"; transcript_id "TCONS_00019866"; exon_number "4"; gene_name "ncbi_107995728"; oId "CUFF.24782.6"; nearest_ref "XR_001765625.1"; class_code "j"; tss_id "TSS14593";
NW_016019108.1	Cufflinks	exon	1217931	1218166	.	-	.	gene_id "XLOC_013878"; transcript_id "TCONS_00023165"; exon_number "1"; oId "CUFF.28290.2"; class_code "u"; tss_id "TSS16957";
NW_016019108.1	Cufflinks	exon	1218242	1218313	.	-	.	gene_id "XLOC_013878"; transcript_id "TCONS_00023165"; exon_number "2"; oId "CUFF.28290.2"; class_code "u"; tss_id "TSS16957";
NW_016019108.1	Cufflinks	exon	1218384	1218682	.	-	.	gene_id "XLOC_013878"; transcript_id "TCONS_00023165"; exon_number "3"; oId "CUFF.28290.2"; class_code "u"; tss_id "TSS16957";
NW_016018790.1	Cufflinks	exon	89785	89893	.	+	.	gene_id "XLOC_011497"; transcript_id "TCONS_00019150"; exon_number "1"; gene_name "ncbi_107995558"; oId "CUFF.22952.1"; nearest_ref "XR_001765579.1"; class_code "j"; tss_id "TSS14036";
NW_016018790.1	Cufflinks	exon	89981	90077	.	+	.	gene_id "XLOC_011497"; transcript_id "TCONS_00019150"; exon_number "2"; gene_name "ncbi_107995558"; oId "CUFF.22952.1"; nearest_ref "XR_001765579.1"; class_code "j"; tss_id "TSS14036";
NW_016018790.1	Cufflinks	exon	91534	91811	.	+	.	gene_id "XLOC_011497"; transcript_id "TCONS_00019150"; exon_number "3"; gene_name "ncbi_107995558"; oId "CUFF.22952.1"; nearest_ref "XR_001765579.1"; class_code "j"; tss_id "TSS14036";
NW_016018790.1	Cufflinks	exon	92025	92203	.	+	.	gene_id "XLOC_011497"; transcript_id "TCONS_00019150"; exon_number "4"; gene_name "ncbi_107995558"; oId "CUFF.22952.1"; nearest_ref "XR_001765579.1"; class_code "j"; tss_id "TSS14036";
NW_016018790.1	Cufflinks	exon	93325	93467	.	+	.	gene_id "XLOC_011497"; transcript_id "TCONS_00019150"; exon_number "5"; gene_name "ncbi_107995558"; oId "CUFF.22952.1"; nearest_ref "XR_001765579.1"; class_code "j"; tss_id "TSS14036";
NW_016018790.1	Cufflinks	exon	93585	93827	.	+	.	gene_id "XLOC_011497"; transcript_id "TCONS_00019150"; exon_number "6"; gene_name "ncbi_107995558"; oId "CUFF.22952.1"; nearest_ref "XR_001765579.1"; class_code "j"; tss_id "TSS14036";
NW_016018790.1	Cufflinks	exon	95005	95309	.	+	.	gene_id "XLOC_011497"; transcript_id "TCONS_00019150"; exon_number "7"; gene_name "ncbi_107995558"; oId "CUFF.22952.1"; nearest_ref "XR_001765579.1"; class_code "j"; tss_id "TSS14036";
NW_016018790.1	Cufflinks	exon	95742	96341	.	+	.	gene_id "XLOC_011497"; transcript_id "TCONS_00019150"; exon_number "8"; gene_name "ncbi_107995558"; oId "CUFF.22952.1"; nearest_ref "XR_001765579.1"; class_code "j"; tss_id "TSS14036";
NW_016018790.1	Cufflinks	exon	97398	97723	.	+	.	gene_id "XLOC_011497"; transcript_id "TCONS_00019150"; exon_number "9"; gene_name "ncbi_107995558"; oId "CUFF.22952.1"; nearest_ref "XR_001765579.1"; class_code "j"; tss_id "TSS14036";
NW_016019441.1	Cufflinks	exon	3587429	3588681	.	-	.	gene_id "XLOC_021017"; transcript_id "TCONS_00035230"; exon_number "1"; gene_name "ncbi_108000472"; oId "CUFF.43353.2"; nearest_ref "XR_001766557.1"; class_code "j"; tss_id "TSS25794";
NW_016019441.1	Cufflinks	exon	3589543	3589826	.	-	.	gene_id "XLOC_021017"; transcript_id "TCONS_00035230"; exon_number "2"; gene_name "ncbi_108000472"; oId "CUFF.43353.2"; nearest_ref "XR_001766557.1"; class_code "j"; tss_id "TSS25794";
NW_016019441.1	Cufflinks	exon	3589895	3590190	.	-	.	gene_id "XLOC_021017"; transcript_id "TCONS_00035230"; exon_number "3"; gene_name "ncbi_108000472"; oId "CUFF.43353.2"; nearest_ref "XR_001766557.1"; class_code "j"; tss_id "TSS25794";
NW_016019441.1	Cufflinks	exon	3593036	3594728	.	-	.	gene_id "XLOC_021017"; transcript_id "TCONS_00035230"; exon_number "4"; gene_name "ncbi_108000472"; oId "CUFF.43353.2"; nearest_ref "XR_001766557.1"; class_code "j"; tss_id "TSS25794";
NW_016017567.1	Cufflinks	exon	161615	161777	.	-	.	gene_id "XLOC_002176"; transcript_id "TCONS_00004121"; exon_number "1"; oId "CUFF.3914.2"; class_code "u"; tss_id "TSS2795";
NW_016017567.1	Cufflinks	exon	161838	162410	.	-	.	gene_id "XLOC_002176"; transcript_id "TCONS_00004121"; exon_number "2"; oId "CUFF.3914.2"; class_code "u"; tss_id "TSS2795";
NW_016017567.1	Cufflinks	exon	164799	165002	.	-	.	gene_id "XLOC_002176"; transcript_id "TCONS_00004121"; exon_number "3"; oId "CUFF.3914.2"; class_code "u"; tss_id "TSS2795";
NW_016017567.1	Cufflinks	exon	165706	165883	.	-	.	gene_id "XLOC_002176"; transcript_id "TCONS_00004121"; exon_number "4"; oId "CUFF.3914.2"; class_code "u"; tss_id "TSS2795";
[truncated: 4,689 more rows]
